# Supplementary material for: Differential Expression of lncRNAs in HIV Patients with TB and HIV-TB with Anti-Retroviral Treatment
Source: Noncoding RNA. 2024 Jul 13;10(4):40. doi: 10.3390/ncrna10040040 (PMC11270221; doi:10.3390/ncrna10040040)
Supplement: Supplementary file 1 [file ncrna-10-00040-s001.zip › Table S10.xlsx]

## Sheet: TableS10_Fig4b_HIV_TB_ART_upr
# GREAT version 4.0.4	Species assembly: hg38	Association rule: Basal+extension: 5000 bp upstream, 1000 bp downstream, 1000000 bp max extension, curated regulatory domains included
Term	Binom Rank	Pvalue	Binom FDR Q-Val	FE	Hits	Binom Region Set Coverage	Hyper Rank	Hyper FDR Q-Val	Hyper Fold Enrichment	Hyper Observed Gene Hits	Hyper Total Genes	Hyper Gene Set Coverage
mevalonate transmembrane transporter activity	1	0.000172897	0.729971	106.554	2	0.0125786	14	1	68.7802	1	1	0.003663
dopamine neurotransmitter receptor activity, coupled via Gs	3	0.000325203	0.457668	23.111	3	0.0188679	2	1	34.3901	2	4	0.00732601
dopamine neurotransmitter receptor activity	5	0.00103964	0.877869	15.4441	3	0.0188679	13	1	11.4634	2	12	0.00732601
transferase activity, transferring acyl groups, acyl groups converted into alkyl on transfer	7	0.00125987	0.759881	39.055	2	0.0125786	4	1	27.5121	2	5	0.00732601
sphingolipid transporter activity	8	0.00132312	0.698274	38.094	2	0.0125786	1	0.430188	29.4772	3	7	0.010989
citrate (Si)-synthase activity	9	0.00254528	1	392.387	1	0.00628931	14	1	68.7802	1	1	0.003663
superoxide-generating NADPH oxidase activator activity	10	0.00271208	1	26.4058	2	0.0125786	7	1	17.195	2	8	0.00732601
RNA polymerase I upstream control element sequence-specific DNA binding	11	0.00346184	1	288.367	1	0.00628931	14	1	68.7802	1	1	0.003663
ACP phosphopantetheine attachment site binding involved in fatty acid biosynthetic process	12	0.00399978	1	249.517	1	0.00628931	14	1	68.7802	1	1	0.003663
aminoacyl-tRNA editing activity	13	0.00451999	1	20.3025	2	0.0125786	27	1	10.5816	2	13	0.00732601
sugar transmembrane transporter activity	14	0.00530959	1	8.64201	3	0.0188679	29	1	5.73168	3	36	0.010989
dolichyl-phosphate beta-D-mannosyltransferase activity	15	0.00556737	1	179.121	1	0.00628931	63	1	22.9267	1	3	0.003663
acyl binding	16	0.00637528	1	156.358	1	0.00628931	38	1	34.3901	1	2	0.003663
active transmembrane transporter activity	17	0.00725869	1	2.3732	11	0.0691824	62	1	1.87412	10	367	0.03663
euchromatin binding	18	0.00803607	1	123.941	1	0.00628931	38	1	34.3901	1	2	0.003663
carbohydrate transmembrane transporter activity	19	0.00811382	1	7.39802	3	0.0188679	36	1	4.79862	3	43	0.010989
serine-pyruvate transaminase activity	21	0.00908032	1	109.631	1	0.00628931	14	1	68.7802	1	1	0.003663
magnesium ion binding	23	0.00926088	1	2.75467	8	0.0503145	10	1	2.76503	8	199	0.029304
steroid 11-beta-monooxygenase activity	24	0.00957354	1	103.957	1	0.00628931	38	1	34.3901	1	2	0.003663
corticosterone 18-monooxygenase activity	24	0.00957354	1	103.957	1	0.00628931	38	1	34.3901	1	2	0.003663
polychlorinated biphenyl binding	27	0.0111624	1	89.0888	1	0.00628931	14	1	68.7802	1	1	0.003663
double-stranded RNA binding	29	0.0115352	1	4.62439	4	0.0251572	30	1	4.1685	4	66	0.014652
phosphopantetheine binding	30	0.0115866	1	85.8089	1	0.00628931	38	1	34.3901	1	2	0.003663
histone deacetylase inhibitor activity	32	0.0121419	1	81.8614	1	0.00628931	38	1	34.3901	1	2	0.003663
ribonuclease activity	33	0.0130363	1	4.45764	4	0.0251572	28	1	3.47375	5	99	0.018315
endoribonuclease activity	36	0.0138967	1	6.05063	3	0.0188679	84	1	3.68465	3	56	0.010989
isocitrate dehydrogenase (NADP+) activity	37	0.015394	1	64.4621	1	0.00628931	38	1	34.3901	1	2	0.003663
mannosyltransferase activity	38	0.0154132	1	10.6814	2	0.0125786	78	1	5.73168	2	24	0.00732601
guanine deaminase activity	40	0.0159998	1	62.0025	1	0.00628931	14	1	68.7802	1	1	0.003663
ribosomal protein S6 kinase activity	41	0.0163701	1	60.5886	1	0.00628931	63	1	22.9267	1	3	0.003663
