# Supplementary material for: Differential Expression of lncRNAs in HIV Patients with TB and HIV-TB with Anti-Retroviral Treatment
Source: Noncoding RNA. 2024 Jul 13;10(4):40. doi: 10.3390/ncrna10040040 (PMC11270221; doi:10.3390/ncrna10040040)
Supplement: Supplementary file 1 [file ncrna-10-00040-s001.zip › Table S11.xlsx]

## Sheet: TableS11_Fig5c_HIV_TB_downreg
# GREAT version 4.0.4	Species assembly: hg38	Association rule: Basal+extension: 5000 bp upstream, 1000 bp downstream, 1000000 bp max extension, curated regulatory domains included
Term	Binom Rank	Pvalue	Binom FDR Q-Val	FE	Hits	Binom Region Set Coverage	Hyper Rank	Hyper FDR Q-Val	Hyper Fold Enrichment	Hyper Observed Gene Hits	Hyper Total Genes	Hyper Gene Set Coverage
cardiolipin hydrolase activity	2	8.80198E-05	0.18581	149.708	2	0.00980392	27	1	56.3874	1	1	0.003003
L-threonine transmembrane transporter activity	6	0.000362969	0.255409	73.3855	2	0.00980392	27	1	56.3874	1	1	0.003003
L-hydroxyproline transmembrane transporter activity	6	0.000362969	0.255409	73.3855	2	0.00980392	27	1	56.3874	1	1	0.003003
dopamine neurotransmitter receptor activity, coupled via Gs	8	0.000671113	0.35418	18.013	3	0.0147059	7	1	28.1937	2	4	0.00600601
methylglutaconyl-CoA hydratase activity	9	0.000896715	0.420659	46.4471	2	0.00980392	27	1	56.3874	1	1	0.003003
RNA polymerase III type 1 promoter DNA binding	12	0.0016605	0.584221	33.955	2	0.00980392	9	1	22.555	2	5	0.00600601
RNA polymerase III type 2 promoter DNA binding	12	0.0016605	0.584221	33.955	2	0.00980392	9	1	22.555	2	5	0.00600601
endonuclease activity	15	0.00205242	0.577687	4.0084	7	0.0343137	20	1	2.92379	7	135	0.021021
dopamine neurotransmitter receptor activity	16	0.00211684	0.558582	12.0373	3	0.0147059	57	1	9.3979	2	12	0.00600601
sphingolipid transporter activity	17	0.00215968	0.536362	29.6909	2	0.00980392	2	0.387377	24.166	3	7	0.00900901
RNA polymerase III regulatory region DNA binding	18	0.00216193	0.507092	29.6751	2	0.00980392	15	1	16.1107	2	7	0.00600601
RNA polymerase I CORE element sequence-specific DNA binding	19	0.00266605	0.592425	26.6557	2	0.00980392	17	1	14.0968	2	8	0.00600601
aspartate-tRNA(Asn) ligase activity	20	0.0030822	0.650652	323.946	1	0.00490196	27	1	56.3874	1	1	0.003003
citrate (Si)-synthase activity	22	0.00326446	0.62648	305.831	1	0.00490196	27	1	56.3874	1	1	0.003003
endoribonuclease activity	24	0.00404142	0.710953	6.28791	4	0.0196078	26	1	4.02767	4	56	0.012012
RNA polymerase I upstream control element sequence-specific DNA binding	26	0.00443943	0.720894	224.756	1	0.00490196	27	1	56.3874	1	1	0.003003
aminophospholipid transporter activity	27	0.00496176	0.775872	19.3589	2	0.00980392	9	1	22.555	2	5	0.00600601
lanosterol synthase activity	30	0.00636322	0.895516	156.655	1	0.00490196	27	1	56.3874	1	1	0.003003
nuclease activity	31	0.00661582	0.901031	2.93195	8	0.0392157	88	1	2.12783	8	212	0.024024
MHC class Ib receptor activity	32	0.00713437	0.941291	139.668	1	0.00490196	27	1	56.3874	1	1	0.003003
chromatin insulator sequence binding	33	0.00755405	0.96646	131.881	1	0.00490196	27	1	56.3874	1	1	0.003003
sulfurtransferase activity	35	0.00796824	0.961198	15.1329	2	0.00980392	57	1	9.3979	2	12	0.00600601
rDNA binding	36	0.00797999	0.935876	15.1212	2	0.00980392	22	1	11.2775	2	10	0.00600601
cyclin-dependent protein serine/threonine kinase regulator activity	38	0.00928518	1	7.04536	3	0.0147059	23	1	5.83318	3	29	0.00900901
eoxin A4 synthase activity	39	0.00952027	1	104.541	1	0.00490196	27	1	56.3874	1	1	0.003003
chemokine (C-C motif) ligand 19 binding	40	0.00973775	1	102.195	1	0.00490196	27	1	56.3874	1	1	0.003003
chemokine (C-C motif) ligand 21 binding	40	0.00973775	1	102.195	1	0.00490196	27	1	56.3874	1	1	0.003003
C-C motif chemokine 19 receptor activity	40	0.00973775	1	102.195	1	0.00490196	27	1	56.3874	1	1	0.003003
C-C motif chemokine 21 receptor activity	40	0.00973775	1	102.195	1	0.00490196	27	1	56.3874	1	1	0.003003
[myelin basic protein]-arginine N-methyltransferase activity	44	0.00978203	0.938631	101.73	1	0.00490196	27	1	56.3874	1	1	0.003003
