# Supplementary material for: Differential Expression of lncRNAs in HIV Patients with TB and HIV-TB with Anti-Retroviral Treatment
Source: Noncoding RNA. 2024 Jul 13;10(4):40. doi: 10.3390/ncrna10040040 (PMC11270221; doi:10.3390/ncrna10040040)
Supplement: Supplementary file 1 [file ncrna-10-00040-s001.zip › Table S12.xlsx]

## Sheet: TableS12_Fig5d_HIV_TB_ART_dow
# GREAT version 4.0.4	Species assembly: hg38	Association rule: Basal+extension: 5000 bp upstream, 1000 bp downstream, 1000000 bp max extension, curated regulatory domains included
Term	Binom Rank	Pvalue	Binom FDR Q-Val	FE	Hits	Binom Region Set Coverage	Hyper Rank	Hyper FDR Q-Val	Hyper Fold Enrichment	Hyper Observed Gene Hits	Hyper Total Genes	Hyper Gene Set Coverage
immunoglobulin binding	7	0.000785248	0.473617	17.062	3	0.0133929	14	1	6.80984	3	22	0.00797872
5-formyltetrahydrofolate cyclo-ligase activity	10	0.000812126	0.34288	48.8503	2	0.00892857	2	0.844264	49.9388	2	2	0.00531915
cyclo-ligase activity	13	0.000954599	0.310024	45.0058	2	0.00892857	3	1	33.2925	2	3	0.00531915
intermediate filament binding	14	0.0010315	0.31107	15.5124	3	0.0133929	77	1	6.65851	2	15	0.00531915
retinyl-palmitate esterase activity	16	0.00129326	0.34126	38.5724	2	0.00892857	84	1	24.9694	1	2	0.00265957
JAK pathway signal transduction adaptor activity	17	0.00153775	0.381905	35.3178	2	0.00892857	84	1	24.9694	1	2	0.00265957
cysteine-type peptidase activity	18	0.00159236	0.373496	3.1276	10	0.0446429	32	1	2.25854	9	199	0.0239362
RAGE receptor binding	19	0.00186219	0.413798	32.0329	2	0.00892857	34	1	9.07979	2	11	0.00531915
ribonuclease activity	20	0.00186415	0.393522	4.7462	6	0.0267857	28	1	3.0266	6	99	0.0159575
protein kinase A binding	24	0.00377318	0.663764	4.10886	6	0.0267857	1	1	6.24235	6	48	0.0159575
N-sulfoglucosamine sulfohydrolase activity	25	0.00413865	0.698936	241.126	1	0.00446429	37	1	49.9388	1	1	0.00265957
cAMP-dependent protein kinase regulator activity	27	0.0046355	0.724855	20.056	2	0.00892857	11	1	14.2682	2	7	0.00531915
four-way junction DNA binding	30	0.00510258	0.718103	8.78129	3	0.0133929	5	1	9.36353	3	16	0.00797872
endoribonuclease activity	33	0.00561002	0.717742	5.72649	4	0.0178571	61	1	3.56706	4	56	0.0106383
structural constituent of cytoskeleton	41	0.00709928	0.731052	3.18514	7	0.03125	9	1	3.23678	7	108	0.018617
protein serine/threonine kinase inhibitor activity	42	0.00752817	0.756761	5.25727	4	0.0178571	7	1	6.05319	4	33	0.0106383
cyclin-dependent protein serine/threonine kinase inhibitor activity	47	0.00866232	0.778134	14.4887	2	0.00892857	58	1	8.32314	2	12	0.00531915
N-acetyllactosaminide 3-alpha-galactosyltransferase activity	49	0.00888343	0.765425	112.071	1	0.00446429	37	1	49.9388	1	1	0.00265957
beta-ureidopropionase activity	50	0.00891086	0.752433	111.724	1	0.00446429	37	1	49.9388	1	1	0.00265957
glycerophosphodiester phosphodiesterase activity	51	0.00931172	0.770865	13.9501	2	0.00892857	8	1	16.6463	2	6	0.00531915
sodium ion binding	53	0.00952529	0.758788	6.98124	3	0.0133929	63	1	7.6829	2	13	0.00531915
NACHT domain binding	55	0.00968421	0.743395	102.762	1	0.00446429	84	1	24.9694	1	2	0.00265957
coreceptor activity	56	0.00984036	0.741892	3.90088	5	0.0223214	114	1	3.74541	3	40	0.00797872
phosphatase activity	57	0.0100869	0.747139	2.10072	13	0.0580357	55	1	2.01959	11	272	0.0292553
supercoiled DNA binding	58	0.0103091	0.75043	13.2241	2	0.00892857	6	1	19.9755	2	5	0.00531915
adrenomedullin receptor binding	62	0.0111068	0.756338	89.5361	1	0.00446429	37	1	49.9388	1	1	0.00265957
cyclin-dependent protein serine/threonine kinase regulator activity	67	0.0119377	0.752253	6.41631	3	0.0133929	36	1	5.16609	3	29	0.00797872
acireductone dioxygenase [iron(II)-requiring] activity	68	0.0125987	0.78223	78.8745	1	0.00446429	37	1	49.9388	1	1	0.00265957
[heparan sulfate]-glucosamine 3-sulfotransferase 3 activity	71	0.0128988	0.767022	11.7493	2	0.00892857	84	1	24.9694	1	2	0.00265957
glycine-tRNA ligase activity	75	0.0147792	0.831972	67.1636	1	0.00446429	84	1	24.9694	1	2	0.00265957
