# Supplementary material for: Differential Expression of lncRNAs in HIV Patients with TB and HIV-TB with Anti-Retroviral Treatment
Source: Noncoding RNA. 2024 Jul 13;10(4):40. doi: 10.3390/ncrna10040040 (PMC11270221; doi:10.3390/ncrna10040040)
Supplement: Supplementary file 1 [file ncrna-10-00040-s001.zip › Table S13.xlsx]

## Sheet: TableS13_Fig6a_HIV_TB_upregul
# GREAT version 4.0.4	Species assembly: hg38	Association rule: Basal+extension: 5000 bp upstream, 1000 bp downstream, 1000000 bp max extension, curated regulatory domains included
Term	Binom Rank	Pvalue	Binom FDR Q-Val	FE	Hits	Binom Region Set Coverage	Hyper Rank	Hyper FDR Q-Val	Hyper Fold Enrichment	Hyper Observed Gene Hits	Hyper Total Genes	Hyper Gene Set Coverage
secretory granule	15	1.42E-10	1.64E-08	2.30705	69	0.133462	1	0.0153908	1.78167	61	820	0.0778061
secretory vesicle	20	1.83E-08	1.58062E-06	2.00725	72	0.139265	14	0.00846983	1.63938	64	935	0.0816327
specific granule	22	8.35E-08	6.55933E-06	3.96329	22	0.0425532	22	0.0282595	2.56072	17	159	0.0216837
tertiary granule	28	7.34E-07	4.52741E-05	3.75542	20	0.0386847	37	0.06238	2.35094	16	163	0.0204082
secretory granule membrane	31	1.12049E-06	6.24583E-05	2.68088	31	0.0599613	21	0.0261618	2.09666	26	297	0.0331633
early endosome	35	5.37813E-06	0.000265526	2.2299	38	0.073501	3	0.00932329	2.29154	31	324	0.0395408
focal adhesion	37	1.45139E-05	0.000677838	2.10662	39	0.0754352	17	0.0119401	2.01109	33	393	0.0420918
cell-substrate adherens junction	38	1.56257E-05	0.000710557	2.09956	39	0.0754352	18	0.013011	1.99585	33	396	0.0420918
cell-substrate junction	41	2.70166E-05	0.00113865	2.04736	39	0.0754352	19	0.0155744	1.97097	33	401	0.0420918
tertiary granule membrane	42	3.29767E-05	0.00135676	4.30814	12	0.0232108	30	0.0450631	3.32642	10	72	0.0127551
mitochondrial outer membrane	44	3.63063E-05	0.00142585	2.86586	20	0.0386847	116	0.517894	1.75906	13	177	0.0165816
phagocytic vesicle	46	3.85795E-05	0.00144925	3.70241	14	0.0270793	20	0.0251839	3.08271	13	101	0.0165816
glycogen granule	47	5.18088E-05	0.0019048	20.4326	4	0.00773694	29	0.0405619	14.3702	3	5	0.00382653
secretory granule lumen	48	5.88954E-05	0.00212023	2.33441	27	0.0522244	83	0.334331	1.64145	22	321	0.0280612
organelle outer membrane	49	0.000107827	0.00380256	2.56824	21	0.040619	127	0.542565	1.68494	14	199	0.0178571
cytoplasmic vesicle lumen	50	0.000117033	0.00404465	2.23753	27	0.0522244	102	0.457051	1.55889	22	338	0.0280612
vesicle lumen	51	0.000134311	0.00455076	2.21826	27	0.0522244	104	0.461304	1.55429	22	339	0.0280612
spindle matrix	52	0.000135492	0.00450249	120.712	2	0.00386847	135	0.534441	23.9503	1	1	0.00127551
outer membrane	53	0.000143883	0.00469114	2.5139	21	0.040619	148	0.499433	1.66818	14	201	0.0178571
protein serine/threonine phosphatase complex	54	0.00016045	0.00513441	3.91042	11	0.0212766	49	0.141434	3.42146	7	49	0.00892857
Bcl-2 family protein complex	56	0.000172254	0.00531526	14.9173	4	0.00773694	110	0.499471	6.84293	2	7	0.00255102
MHC class I protein complex	59	0.000400746	0.0117371	21.5937	3	0.00580271	81	0.341468	9.5801	2	5	0.00255102
ficolin-1-rich granule lumen	61	0.000430516	0.0121956	3.253	12	0.0232108	117	0.515229	1.93147	10	124	0.0127551
Fc-epsilon receptor I complex	62	0.000538455	0.0150073	60.2195	2	0.00386847	52	0.168764	15.9668	2	3	0.00255102
specific granule membrane	63	0.000589633	0.0161728	3.34398	11	0.0212766	115	0.515296	2.12891	8	90	0.0102041
LINC complex	64	0.00064336	0.0173707	10.495	4	0.00773694	129	0.552387	5.98756	2	8	0.00255102
PTW/PP1 phosphatase complex	68	0.00105917	0.0269153	15.4047	3	0.00580271	110	0.499471	6.84293	2	7	0.00255102
cell cortex region	71	0.00131455	0.0319934	5.1146	6	0.0116054	27	0.0373768	5.52698	6	26	0.00765306
phagocytic vesicle membrane	72	0.00134797	0.0323512	3.49377	9	0.0174081	60	0.207749	2.81768	8	68	0.0102041
ficolin-1-rich granule membrane	75	0.00151727	0.0349579	4.25885	7	0.0135397	125	0.533114	2.39503	6	60	0.00765306
