# Supplementary material for: Differential Expression of lncRNAs in HIV Patients with TB and HIV-TB with Anti-Retroviral Treatment
Source: Noncoding RNA. 2024 Jul 13;10(4):40. doi: 10.3390/ncrna10040040 (PMC11270221; doi:10.3390/ncrna10040040)
Supplement: Supplementary file 1 [file ncrna-10-00040-s001.zip › Table S14.xlsx]

## Sheet: TableS14_Fig6b_HIV_TB_ART_upr
# GREAT version 4.0.4	Species assembly: hg38	Association rule: Basal+extension: 5000 bp upstream, 1000 bp downstream, 1000000 bp max extension, curated regulatory domains included
Term	Binom Rank	Pvalue	Binom FDR Q-Val	FE	Hits	Binom Region Set Coverage	Hyper Rank	Hyper FDR Q-Val	Hyper Fold Enrichment	Hyper Observed Gene Hits	Hyper Total Genes	Hyper Gene Set Coverage
MLL3/4 complex	8	0.000387158	0.083626	21.7632	3	0.0188679	6	1	15.2845	2	9	0.00732601
nuclear pore	13	0.00163043	0.216721	5.98482	5	0.0314465	8	1	3.66828	4	75	0.014652
dolichol-phosphate-mannose synthase complex	17	0.00556737	0.565907	179.121	1	0.00628931	23	1	22.9267	1	3	0.003663
alphav-beta3 integrin-vitronectin complex	20	0.0068027	0.587753	146.503	1	0.00628931	23	1	22.9267	1	3	0.003663
extrinsic component of mitochondrial outer membrane	21	0.00712729	0.586474	139.808	1	0.00628931	10	1	34.3901	1	2	0.003663
vacuolar membrane	23	0.0112312	0.843809	2.3412	10	0.0628931	16	1	1.91056	11	396	0.040293
lysosomal membrane	24	0.0113891	0.820017	2.47519	9	0.0566038	13	1	1.98787	10	346	0.03663
GID complex	25	0.0117848	0.814564	84.3573	1	0.00628931	23	1	22.9267	1	3	0.003663
SCF ubiquitin ligase complex	26	0.0120874	0.803345	4.56007	4	0.0251572	19	1	4.12681	3	50	0.010989
myosin complex	30	0.0151129	0.870506	4.26262	4	0.0251572	7	1	3.87494	4	71	0.014652
PR-DUB complex	37	0.0215912	1	45.8166	1	0.00628931	10	1	34.3901	1	2	0.003663
integrin alpha4-beta7 complex	52	0.0382276	1	25.659	1	0.00628931	10	1	34.3901	1	2	0.003663
zeta DNA polymerase complex	60	0.0481774	1	20.2556	1	0.00628931	23	1	22.9267	1	3	0.003663
