# Supplementary material for: Differential Expression of lncRNAs in HIV Patients with TB and HIV-TB with Anti-Retroviral Treatment
Source: Noncoding RNA. 2024 Jul 13;10(4):40. doi: 10.3390/ncrna10040040 (PMC11270221; doi:10.3390/ncrna10040040)
Supplement: Supplementary file 1 [file ncrna-10-00040-s001.zip › Table S15.xlsx]

## Sheet: TableS15_Fig6c_HIV_TB_downreg
# GREAT version 4.0.4	Species assembly: hg38	Association rule: Basal+extension: 5000 bp upstream, 1000 bp downstream, 1000000 bp max extension, curated regulatory domains included
Term	Binom Rank	Pvalue	Binom FDR Q-Val	FE	Hits	Binom Region Set Coverage	Hyper Rank	Hyper FDR Q-Val	Hyper Fold Enrichment	Hyper Observed Gene Hits	Hyper Total Genes	Hyper Gene Set Coverage
nuclear pore	11	0.00474119	0.744798	4.66464	5	0.0245098	20	1	3.00733	4	75	0.012012
nucleolar part	12	0.00601428	0.866056	2.98101	8	0.0392157	1	1	2.56306	8	176	0.024024
T cell receptor complex	13	0.00604237	0.803171	8.25357	3	0.0147059	19	1	5.93551	2	19	0.00600601
DSIF complex	15	0.0084514	0.973602	117.825	1	0.00490196	11	1	28.1937	1	2	0.003003
preribosome, small subunit precursor	17	0.00885902	0.900493	14.3166	2	0.00980392	5	1	9.3979	2	12	0.00600601
Noc4p-Nop14p complex	21	0.014935	1	66.4582	1	0.00490196	11	1	28.1937	1	2	0.003003
Ire1 complex	23	0.0162961	1	60.8656	1	0.00490196	2	1	56.3874	1	1	0.003003
IRE1-RACK1-PP2A complex	29	0.0187408	1	52.8605	1	0.00490196	11	1	28.1937	1	2	0.003003
hyaluranon cable	30	0.0207624	1	47.6646	1	0.00490196	11	1	28.1937	1	2	0.003003
RNA polymerase I core factor complex	31	0.0213717	1	46.2914	1	0.00490196	2	1	56.3874	1	1	0.003003
RNA polymerase transcription factor SL1 complex	32	0.0239701	1	41.2191	1	0.00490196	11	1	28.1937	1	2	0.003003
TOR complex	34	0.0255948	1	8.13742	2	0.00980392	9	1	7.51832	2	15	0.00600601
myosin complex	42	0.0336509	1	3.32233	4	0.0196078	18	1	3.17675	4	71	0.012012
sperm connecting piece	44	0.0376259	1	26.0767	1	0.00490196	2	1	56.3874	1	1	0.003003
