# Supplementary material for: Differential Expression of lncRNAs in HIV Patients with TB and HIV-TB with Anti-Retroviral Treatment
Source: Noncoding RNA. 2024 Jul 13;10(4):40. doi: 10.3390/ncrna10040040 (PMC11270221; doi:10.3390/ncrna10040040)
Supplement: Supplementary file 1 [file ncrna-10-00040-s001.zip › Table S16.xlsx]

## Sheet: TableS16_Fig6d_HIV_TB_ART_dow
# GREAT version 4.0.4	Species assembly: hg38	Association rule: Basal+extension: 5000 bp upstream, 1000 bp downstream, 1000000 bp max extension, curated regulatory domains included
Term	Binom Rank	Pvalue	Binom FDR Q-Val	FE	Hits	Binom Region Set Coverage	Hyper Rank	Hyper FDR Q-Val	Hyper Fold Enrichment	Hyper Observed Gene Hits	Hyper Total Genes	Hyper Gene Set Coverage
cytoplasmic exosome (RNase complex)	12	1.42624E-06	0.000205379	51.1531	4	0.0178571	52	0.895964	7.6829	2	13	0.00531915
secretory granule	14	6.75721E-06	0.000834033	2.39228	31	0.138393	6	0.651912	1.76613	29	820	0.0771277
PTW/PP1 phosphatase complex	17	9.28165E-05	0.00943452	35.5546	3	0.0133929	15	0.905164	14.2682	2	7	0.00531915
Fc-epsilon receptor I complex	19	0.000102094	0.00928521	138.989	2	0.00892857	5	0.409147	33.2925	2	3	0.00531915
specific granule	26	0.000182061	0.0121001	4.15792	10	0.0446429	12	0.694082	2.82673	9	159	0.0239362
secretory granule membrane	27	0.000186015	0.011905	2.99398	15	0.0669643	31	0.948666	2.01773	12	297	0.0319149
neurofilament cytoskeleton	36	0.000605435	0.0290609	56.6832	2	0.00892857	62	1	24.9694	1	2	0.00265957
macrophage migration inhibitory factor receptor complex	38	0.000967755	0.0440074	44.6943	2	0.00892857	62	1	24.9694	1	2	0.00265957
tertiary granule	44	0.00247571	0.0972281	3.46706	8	0.0357143	75	1	2.14461	7	163	0.018617
glycogen granule	47	0.00338656	0.12451	23.5796	2	0.00892857	10	0.663963	19.9755	2	5	0.00531915
Golgi cisterna	51	0.00586559	0.19874	3.3038	7	0.03125	8	0.644498	3.6797	7	95	0.018617
phagocytic vesicle	53	0.00651061	0.212271	3.66227	6	0.0267857	28	0.986958	2.96666	6	101	0.0159575
Golgi cisterna membrane	54	0.0067168	0.214938	3.63788	6	0.0267857	9	0.701339	4.04909	6	74	0.0159575
cAMP-dependent protein kinase complex	55	0.00672781	0.211376	16.5323	2	0.00892857	19	0.940256	12.4847	2	8	0.00531915
Golgi stack	56	0.00736445	0.227246	2.88011	8	0.0357143	11	0.640145	3.14575	8	127	0.0212766
tertiary granule membrane	59	0.00772674	0.226302	4.14306	5	0.0223214	26	0.975538	3.46797	5	72	0.0132979
Rad51C-XRCC3 complex	69	0.0113848	0.285115	87.3377	1	0.00446429	62	1	24.9694	1	2	0.00265957
endoplasmic reticulum-Golgi intermediate compartment	72	0.012199	0.292777	3.19282	6	0.0267857	51	0.854149	2.67529	6	112	0.0159575
uropod	73	0.0128669	0.304576	11.7647	2	0.00892857	52	0.895964	7.6829	2	13	0.00531915
mRNA cleavage and polyadenylation specificity factor complex	81	0.0167957	0.358308	10.2109	2	0.00892857	57	1	6.65851	2	15	0.00531915
flotillin complex	82	0.016962	0.357444	10.1573	2	0.00892857	24	0.944462	11.0975	2	9	0.00531915
ACF complex	84	0.0194264	0.399629	50.9769	1	0.00446429	36	0.961176	49.9388	1	1	0.00265957
voltage-gated sodium channel complex	87	0.0205469	0.408104	9.16507	2	0.00892857	7	0.60738	10.7012	3	14	0.00797872
bleb	88	0.0209174	0.410742	9.07732	2	0.00892857	19	0.940256	12.4847	2	8	0.00531915
basolateral plasma membrane	89	0.0213643	0.414803	2.12065	10	0.0446429	48	0.886918	2.16081	9	208	0.0239362
ciliary transition fiber	98	0.0247325	0.436099	8.29159	2	0.00892857	29	0.964206	9.98777	2	10	0.00531915
CHOP-C/EBP complex	103	0.028437	0.477079	34.6652	1	0.00446429	62	1	24.9694	1	2	0.00265957
CHRAC	112	0.0321334	0.495773	30.6197	1	0.00446429	62	1	24.9694	1	2	0.00265957
DNA-dependent protein kinase complex	113	0.0326865	0.499843	30.0932	1	0.00446429	36	0.961176	49.9388	1	1	0.00265957
integrin alpha6-beta4 complex	115	0.0332252	0.499245	29.597	1	0.00446429	36	0.961176	49.9388	1	1	0.00265957
