# Supplementary material for: Differential Expression of lncRNAs in HIV Patients with TB and HIV-TB with Anti-Retroviral Treatment
Source: Noncoding RNA. 2024 Jul 13;10(4):40. doi: 10.3390/ncrna10040040 (PMC11270221; doi:10.3390/ncrna10040040)
Supplement: Supplementary file 1 [file ncrna-10-00040-s001.zip › Table S17.xlsx]

## Sheet: Demographic Characteristics
Demographic Characteristics from GSE107104
Characteristics	Total *	TB+HIV	HIV	p-value
	(n=32)	(n=17)	(n=15)
Female	62% (20/32)	47% (8/17)	80% (12/15)	0.08 ^
Median Age (range)	32 [18-53]	30 [ 18-52]	36 [24-53]	0.43 ^^
Initial CD4+ (cells/μL)	50 [4-105] **	23 [4-105]	67 [11-96]	0.15 ^^
Time to ART start (days)	14 [6-80] ***	14.5 [12-80]	12 [6-51]	0.08 ^^
IRIS	20% (5/25)	45% (5/11)	0% (0/14)	0.13 ^
Alive at 6 months	75% (24/32)	59% (10/17)	93% (14/15)	0.03 ^
aDemographic data available for 32 study participants. Whole blood RNA-Seq analysis done for 33 participants
bThe initial CD4 count for 2 participants was 103 and 105 cells/μl; however when repeated for the study, the counts were less than 100 cells/μl
c19 observations
^p-value calculated by Fischer’s exact
^^p-value calculated by Wilcoxon rank sum test
Age given is median age, range is entire range of ages. CD4+ range is entire range of CD4+ T cell counts
Demographic Characteristics from GSE162164
Characteristic	HIV-only	TB+HIV	p-value
	(n=14)	(n=16)
Sex
Female, n (%)	4 (29%)	3 (18%)	0.68
Male, n (%)	10 (71%)	13 (82%)
Median age, y (IQR)	41 (31-52)	45 (38-52)	0.42
Smoker, n (%)
Never	10 (71%)	11 (69%)	> 0.95
Former	0	1 (6%)
Current	4 (29 %)	4 (25%)
Body mass index, kg/m^2	20	17.6	0.23
	(16.8-21.4)	(16.4-19.9
Median HIV viral load, log10 copies/mL	4.92	5.5	0.32
	(4.24-5.77)	(4.97-5.87)
Median CD4 count, cells/mm^3 (IQR)	53 (32-75)	48 (31-65)	0.6
Median CD8 count, cells/mm^3 (IQR)	645	430	0.13
	(320-861)	(244-589)
Median CD3 count, cells/mm^3 (IQR)	739.5	491	0.15
	(407-1,043)	(290-679.5)
BMI, body mass index; HIV, human immunodeficiency virus; TB, tuberculosis
