# Supplementary material for: Differential Expression of lncRNAs in HIV Patients with TB and HIV-TB with Anti-Retroviral Treatment
Source: Noncoding RNA. 2024 Jul 13;10(4):40. doi: 10.3390/ncrna10040040 (PMC11270221; doi:10.3390/ncrna10040040)
Supplement: Supplementary file 1 [file ncrna-10-00040-s001.zip › Table S1_All genes.xlsx]

## Sheet: HIV_TB_Upregulated
Geneid	name_HIV_TB	biotype_HIV_TB	baseMean_HIV_TB	log2FoldChange_HIV_TB	lfcSE_HIV_TB	stat_HIV_TB	pvalue_HIV_TB	padj_HIV_TB	name_HIV_TB_ART	biotype_HIV_TB_ART	baseMean_HIV_TB_ART	log2FoldChange_HIV_TB_ART	lfcSE_HIV_TB_ART	stat_HIV_TB_ART	pvalue_HIV_TB_ART	padj_HIV_TB_ART
ENSG00000235033	DAAM2-AS1	lncRNA	6.47591	5.59907	1.16608	4.80162	1.57e-06	7.46e-05	NA	NA	NA	NA	NA	NA	NA	NA
ENSG00000254182	AC106038.2	processed_pseudogene	3.16502	4.59466	0.960087	4.78567	1.7e-06	7.99e-05	NA	NA	NA	NA	NA	NA	NA	NA
ENSG00000213083	VPS26CP1	processed_pseudogene	3.08726	4.50698	0.898279	5.01735	5.24e-07	3.24e-05	NA	NA	NA	NA	NA	NA	NA	NA
ENSG00000281969	AL592158.1	TEC	2.52559	4.38072	1.0292	4.25641	2.08e-05	0.000549033	NA	NA	NA	NA	NA	NA	NA	NA
ENSG00000253230	LINC00599	lncRNA	2.8044	4.21628	1.0176	4.14335	3.42e-05	0.000818994	NA	NA	NA	NA	NA	NA	NA	NA
ENSG00000250362	AC008592.1	lncRNA	1.27765	3.83565	1.11452	3.44154	0.000578418	0.00739694	NA	NA	NA	NA	NA	NA	NA	NA
ENSG00000239265	CLRN1-AS1	lncRNA	6.55614	3.8318	0.737826	5.19336	2.07e-07	1.61e-05	NA	NA	NA	NA	NA	NA	NA	NA
ENSG00000218194	HLFP1	processed_pseudogene	21.7258	3.79836	0.616592	6.16025	7.26e-10	2.23e-07	NA	NA	NA	NA	NA	NA	NA	NA
ENSG00000205358	MT1H	protein_coding	4.78621	3.68926	0.852245	4.32888	1.5e-05	0.000425345	NA	NA	NA	NA	NA	NA	NA	NA
ENSG00000180532	ZSCAN4	protein_coding	1.33724	3.68879	1.20199	3.06891	0.00214839	0.0204843	NA	NA	NA	NA	NA	NA	NA	NA
ENSG00000204949	FAM83A-AS1	lncRNA	2.17149	3.66654	1.14746	3.19536	0.00139657	0.0146926	NA	NA	NA	NA	NA	NA	NA	NA
ENSG00000270929	SRD5A3P1	processed_pseudogene	1.64579	3.62064	1.1195	3.23416	0.00122003	0.0131856	NA	NA	NA	NA	NA	NA	NA	NA
ENSG00000225174	OSTM1-AS1	lncRNA	1.59848	3.58676	1.32267	2.71175	0.0066929	0.0495101	NA	NA	NA	NA	NA	NA	NA	NA
ENSG00000164695	CHMP4C	protein_coding	11.7927	3.54765	0.693013	5.11916	3.07e-07	2.18e-05	NA	NA	NA	NA	NA	NA	NA	NA
ENSG00000134259	NGF	protein_coding	2.21494	3.53365	1.05815	3.33947	0.000839385	0.00992639	NA	NA	NA	NA	NA	NA	NA	NA
ENSG00000188393	CLEC2A	protein_coding	3.1744	3.50329	1.16718	3.0015	0.00268651	0.0244366	NA	NA	NA	NA	NA	NA	NA	NA
ENSG00000204933	CD177P1	unprocessed_pseudogene	42.2967	3.46257	1.03045	3.36024	0.00077876	0.00939965	NA	NA	NA	NA	NA	NA	NA	NA
ENSG00000267780	AC021594.2	lncRNA	3.94645	3.4618	0.696255	4.97203	6.63e-07	3.85e-05	NA	NA	NA	NA	NA	NA	NA	NA
ENSG00000095203	EPB41L4B	protein_coding	52.7203	3.4306	0.818538	4.19113	2.78e-05	0.000687349	NA	NA	NA	NA	NA	NA	NA	NA
ENSG00000224129	DPPA2P2	processed_pseudogene	4.93464	3.42525	0.810806	4.2245	2.39e-05	0.0006115	NA	NA	NA	NA	NA	NA	NA	NA
ENSG00000267034	AC010980.2	lncRNA	1.56418	3.35378	0.88139	3.8051	0.000141746	0.00246556	NA	NA	NA	NA	NA	NA	NA	NA
ENSG00000250444	CCT5P1	processed_pseudogene	1.98238	3.35246	1.20692	2.77771	0.00547441	0.0426335	NA	NA	NA	NA	NA	NA	NA	NA
ENSG00000273006	AC009229.3	lncRNA	4.98327	3.21656	0.70476	4.56405	5.02e-06	0.000183562	NA	NA	NA	NA	NA	NA	NA	NA
ENSG00000103175	WFDC1	protein_coding	14.9824	3.1807	0.816179	3.89707	9.74e-05	0.00184249	NA	NA	NA	NA	NA	NA	NA	NA
ENSG00000186583	SPATC1	protein_coding	6.23327	3.14171	0.640524	4.9049	9.35e-07	5.04e-05	NA	NA	NA	NA	NA	NA	NA	NA
ENSG00000127928	GNGT1	protein_coding	1.13744	3.11839	1.03801	3.0042	0.00266278	0.0242782	NA	NA	NA	NA	NA	NA	NA	NA
ENSG00000250244	AC010307.4	lncRNA	1.85778	3.11444	0.88814	3.5067	0.000453705	0.00610433	NA	NA	NA	NA	NA	NA	NA	NA
ENSG00000253390	AC104561.1	lncRNA	2.77098	3.09858	0.691974	4.47789	7.54e-06	0.000249018	NA	NA	NA	NA	NA	NA	NA	NA
ENSG00000170091	NSG2	protein_coding	17.8225	3.09413	0.568682	5.44089	5.3e-08	5.57e-06	NA	NA	NA	NA	NA	NA	NA	NA
ENSG00000204625	HCG9	lncRNA	16.6593	3.09391	0.554094	5.58372	2.35e-08	3.03e-06	NA	NA	NA	NA	NA	NA	NA	NA
ENSG00000146399	TAAR1	protein_coding	2.41862	3.08496	0.930804	3.3143	0.000918743	0.0106331	NA	NA	NA	NA	NA	NA	NA	NA
ENSG00000206992	RNU6-574P	snRNA	1.82074	3.08226	0.716251	4.30333	1.68e-05	0.000465122	NA	NA	NA	NA	NA	NA	NA	NA
ENSG00000177464	GPR4	protein_coding	1.7028	3.07209	0.783975	3.91861	8.91e-05	0.00171757	NA	NA	NA	NA	NA	NA	NA	NA
ENSG00000268535	MTDHP4	processed_pseudogene	1.16152	3.06584	1.06677	2.87394	0.00405386	0.0334393	NA	NA	NA	NA	NA	NA	NA	NA
ENSG00000274886	SEPTIN14P17	unprocessed_pseudogene	1.72728	3.06122	0.844323	3.62565	0.000288236	0.00430904	NA	NA	NA	NA	NA	NA	NA	NA
ENSG00000274235	AC022106.1	unprocessed_pseudogene	1.11704	3.03394	0.901003	3.3673	0.00075909	0.00921804	NA	NA	NA	NA	NA	NA	NA	NA
ENSG00000264490	BX640514.1	lncRNA	4.11361	3.03211	0.918904	3.29971	0.000967859	0.0110535	NA	NA	NA	NA	NA	NA	NA	NA
ENSG00000120903	CHRNA2	protein_coding	4.72522	3.00437	0.752739	3.99125	6.57e-05	0.00136392	NA	NA	NA	NA	NA	NA	NA	NA
ENSG00000156113	KCNMA1	protein_coding	83.5885	2.99461	0.519659	5.76265	8.28e-09	1.36e-06	NA	NA	NA	NA	NA	NA	NA	NA
ENSG00000248676	AC083902.1	lncRNA	1.45745	2.99081	0.767294	3.89787	9.7e-05	0.00183874	NA	NA	NA	NA	NA	NA	NA	NA
ENSG00000163646	CLRN1	protein_coding	20.0652	2.98255	0.564551	5.28305	1.27e-07	1.1e-05	NA	NA	NA	NA	NA	NA	NA	NA
ENSG00000177640	CASC2	lncRNA	2.42982	2.97834	0.856422	3.47765	0.000505824	0.0066383	NA	NA	NA	NA	NA	NA	NA	NA
ENSG00000213413	PVRIG	protein_coding	2.31582	2.97353	0.818841	3.63139	0.000281897	0.00423523	NA	NA	NA	NA	NA	NA	NA	NA
ENSG00000253447	AC113423.2	lncRNA	1.2514	2.97182	1.03979	2.8581	0.00426184	0.0347925	NA	NA	NA	NA	NA	NA	NA	NA
ENSG00000204021	LIPK	protein_coding	4.02352	2.96033	0.733782	4.03434	5.48e-05	0.00118008	NA	NA	NA	NA	NA	NA	NA	NA
ENSG00000256072	AC078889.1	lncRNA	1.75272	2.94496	0.828615	3.55407	0.000379315	0.00532677	NA	NA	NA	NA	NA	NA	NA	NA
ENSG00000234756	LINC02621	lncRNA	2.10908	2.94434	0.911114	3.23158	0.00123106	0.0132837	NA	NA	NA	NA	NA	NA	NA	NA
ENSG00000250816	DCAF13P2	processed_pseudogene	8.67845	2.92908	0.63124	4.64021	3.48e-06	0.000139076	NA	NA	NA	NA	NA	NA	NA	NA
ENSG00000100336	APOL4	protein_coding	58.3598	2.90085	0.591337	4.90558	9.32e-07	5.03e-05	NA	NA	NA	NA	NA	NA	NA	NA
ENSG00000183638	RP1L1	protein_coding	20.6622	2.88502	0.856974	3.36653	0.000761216	0.00923507	NA	NA	NA	NA	NA	NA	NA	NA
ENSG00000236785	SDR42E1P5	processed_pseudogene	1.47338	2.87949	0.897191	3.20945	0.00132988	0.0141632	NA	NA	NA	NA	NA	NA	NA	NA
ENSG00000267589	AC011444.4	processed_pseudogene	1.46656	2.87672	0.850752	3.38138	0.000721217	0.00885032	NA	NA	NA	NA	NA	NA	NA	NA
ENSG00000243144	AC079760.2	lncRNA	30.4414	2.86306	0.876183	3.26765	0.00108446	0.0120436	NA	NA	NA	NA	NA	NA	NA	NA
ENSG00000177508	IRX3	protein_coding	4.82569	2.84388	0.710046	4.00521	6.2e-05	0.00130232	NA	NA	NA	NA	NA	NA	NA	NA
ENSG00000240268	MOXD2P	transcribed_unprocessed_pseudogene	1.66194	2.84135	0.928546	3.06	0.00221338	0.0209734	NA	NA	NA	NA	NA	NA	NA	NA
ENSG00000271495	AC020765.1	processed_pseudogene	1.40445	2.83702	0.85574	3.31528	0.000915518	0.0105984	NA	NA	NA	NA	NA	NA	NA	NA
ENSG00000237319	AL118496.2	processed_pseudogene	3.494	2.83529	0.613199	4.62377	3.77e-06	0.0001465	NA	NA	NA	NA	NA	NA	NA	NA
ENSG00000280017	AC112200.2	TEC	1.12282	2.82512	0.862077	3.27711	0.00104874	0.011743	NA	NA	NA	NA	NA	NA	NA	NA
ENSG00000282863	AC012560.2	lncRNA	1.25972	2.81974	0.903482	3.12097	0.00180259	0.0178941	NA	NA	NA	NA	NA	NA	NA	NA
ENSG00000232133	IMPDH1P10	processed_pseudogene	1.36523	2.81157	0.913823	3.07671	0.002093	0.0200932	NA	NA	NA	NA	NA	NA	NA	NA
ENSG00000242894	RN7SL634P	misc_RNA	1.04563	2.79235	0.90082	3.09979	0.00193661	0.0189284	NA	NA	NA	NA	NA	NA	NA	NA
ENSG00000207952	MIR624	miRNA	0.848083	2.78678	0.880478	3.16507	0.00155044	0.0159408	NA	NA	NA	NA	NA	NA	NA	NA
ENSG00000162949	CAPN13	protein_coding	31.1647	2.78494	0.533564	5.21952	1.79e-07	1.44e-05	NA	NA	NA	NA	NA	NA	NA	NA
ENSG00000274276	CBSL	protein_coding	1.68512	2.77388	0.962557	2.88179	0.00395427	0.0328401	NA	NA	NA	NA	NA	NA	NA	NA
ENSG00000243273	AC020636.1	lncRNA	86.9841	2.77388	0.60077	4.61721	3.89e-06	0.000149899	NA	NA	NA	NA	NA	NA	NA	NA
ENSG00000236467	KCNMA1-AS1	lncRNA	14.4041	2.75994	0.571736	4.8273	1.38e-06	6.81e-05	NA	NA	NA	NA	NA	NA	NA	NA
ENSG00000280305	AC018765.1	TEC	1.98935	2.75878	1.0188	2.70787	0.00677169	0.0499302	NA	NA	NA	NA	NA	NA	NA	NA
ENSG00000138722	MMRN1	protein_coding	19.0971	2.75711	0.592554	4.65292	3.27e-06	0.000132202	NA	NA	NA	NA	NA	NA	NA	NA
ENSG00000130208	APOC1	protein_coding	2.89346	2.75023	0.776829	3.54034	0.000399619	0.00554462	NA	NA	NA	NA	NA	NA	NA	NA
ENSG00000230453	ANKRD18B	protein_coding	4.18756	2.74948	0.90214	3.04774	0.00230573	0.0216843	NA	NA	NA	NA	NA	NA	NA	NA
ENSG00000225557	MTCO3P20	processed_pseudogene	13.7422	2.74114	0.701163	3.90941	9.25e-05	0.00177001	NA	NA	NA	NA	NA	NA	NA	NA
ENSG00000233077	LINC01271	lncRNA	4.35236	2.73911	0.636502	4.30338	1.68e-05	0.000465122	NA	NA	NA	NA	NA	NA	NA	NA
ENSG00000253027	AC092066.2	snoRNA	1.87431	2.69371	0.773343	3.4832	0.00049545	0.0065292	NA	NA	NA	NA	NA	NA	NA	NA
ENSG00000237135	DDX10P1	processed_pseudogene	58.7175	2.69165	0.310287	8.67472	4.15e-18	1.02e-13	NA	NA	NA	NA	NA	NA	NA	NA
ENSG00000066629	EML1	protein_coding	1.6943	2.68917	0.964523	2.78809	0.00530204	0.0415773	NA	NA	NA	NA	NA	NA	NA	NA
ENSG00000266265	KLF14	protein_coding	16.0961	2.68353	0.683084	3.92855	8.55e-05	0.00166847	NA	NA	NA	NA	NA	NA	NA	NA
ENSG00000235847	LDHAP7	processed_pseudogene	16.8244	2.6802	0.596702	4.49169	7.07e-06	0.000237135	NA	NA	NA	NA	NA	NA	NA	NA
ENSG00000248455	LINC02217	lncRNA	25.6977	2.63209	0.543366	4.84405	1.27e-06	6.36e-05	NA	NA	NA	NA	NA	NA	NA	NA
ENSG00000167100	SAMD14	protein_coding	18.1642	2.62894	0.61395	4.28201	1.85e-05	0.000500645	NA	NA	NA	NA	NA	NA	NA	NA
ENSG00000259424	IRAIN	lncRNA	1.29966	2.62369	0.878383	2.98695	0.00281778	0.0253365	NA	NA	NA	NA	NA	NA	NA	NA
ENSG00000123977	DAW1	protein_coding	1.68538	2.61161	0.951473	2.74481	0.00605455	0.0459541	NA	NA	NA	NA	NA	NA	NA	NA
ENSG00000166091	CMTM5	protein_coding	322.534	2.60859	0.464313	5.61818	1.93e-08	2.66e-06	NA	NA	NA	NA	NA	NA	NA	NA
ENSG00000251990	RNA5SP180	rRNA_pseudogene	3.88313	2.60456	0.738536	3.52665	0.000420848	0.00575845	NA	NA	NA	NA	NA	NA	NA	NA
ENSG00000238035	AC138035.1	lncRNA	3.18849	2.59603	0.724803	3.5817	0.000341366	0.00490537	NA	NA	NA	NA	NA	NA	NA	NA
ENSG00000278862	AC092724.1	TEC	1.58233	2.5957	0.782171	3.31859	0.000904746	0.010507	NA	NA	NA	NA	NA	NA	NA	NA
ENSG00000103184	SEC14L5	protein_coding	6.953	2.59079	0.684615	3.78431	0.000154138	0.00262725	NA	NA	NA	NA	NA	NA	NA	NA
ENSG00000187513	GJA4	protein_coding	3.04426	2.58109	0.833042	3.09839	0.00194573	0.0189937	NA	NA	NA	NA	NA	NA	NA	NA
ENSG00000164675	IQUB	protein_coding	1.47138	2.58078	0.950767	2.71442	0.00663928	0.0492592	NA	NA	NA	NA	NA	NA	NA	NA
ENSG00000207357	RNU6-2	snRNA	1.27033	2.57313	0.878344	2.92953	0.0033948	0.0291831	NA	NA	NA	NA	NA	NA	NA	NA
ENSG00000273796	BX322562.1	lncRNA	2.32406	2.56139	0.926324	2.76511	0.00569031	0.0438448	NA	NA	NA	NA	NA	NA	NA	NA
ENSG00000203897	SPATA42	lncRNA	1.3055	2.55586	0.927568	2.75544	0.00586132	0.0448167	NA	NA	NA	NA	NA	NA	NA	NA
ENSG00000266970	AC061992.2	lncRNA	6.72547	2.54682	0.561539	4.53543	5.75e-06	0.000202958	NA	NA	NA	NA	NA	NA	NA	NA
ENSG00000230118	AC092569.1	processed_pseudogene	2.15298	2.54264	0.74294	3.4224	0.000620701	0.00781865	NA	NA	NA	NA	NA	NA	NA	NA
ENSG00000259462	CPEB1-AS1	lncRNA	6.77014	2.53818	0.499544	5.081	3.75e-07	2.53e-05	NA	NA	NA	NA	NA	NA	NA	NA
ENSG00000227467	LINC01537	lncRNA	3.0906	2.53178	0.701509	3.60904	0.00030733	0.00452857	NA	NA	NA	NA	NA	NA	NA	NA
ENSG00000258942	AL358332.1	lncRNA	1.23718	2.53069	0.852295	2.96927	0.00298513	0.026441	NA	NA	NA	NA	NA	NA	NA	NA
ENSG00000113657	DPYSL3	protein_coding	2.2176	2.52975	0.853891	2.96261	0.00305044	0.0268576	NA	NA	NA	NA	NA	NA	NA	NA
ENSG00000158089	GALNT14	protein_coding	469.388	2.52549	0.463031	5.45425	4.92e-08	5.3e-06	NA	NA	NA	NA	NA	NA	NA	NA
ENSG00000163736	PPBP	protein_coding	7349.08	2.52273	0.551843	4.57147	4.84e-06	0.000178413	NA	NA	NA	NA	NA	NA	NA	NA
ENSG00000253931	AC105118.1	lncRNA	3.99453	2.52268	0.918877	2.74539	0.00604381	0.0459019	NA	NA	NA	NA	NA	NA	NA	NA
ENSG00000053108	FSTL4	protein_coding	14.1067	2.50763	0.665998	3.76521	0.000166406	0.00279033	NA	NA	NA	NA	NA	NA	NA	NA
ENSG00000236226	AC073127.1	lncRNA	2.08825	2.50731	0.829669	3.02206	0.0025106	0.0231789	NA	NA	NA	NA	NA	NA	NA	NA
ENSG00000141255	SPATA22	protein_coding	1.27919	2.49616	0.83481	2.99009	0.00278897	0.0251584	NA	NA	NA	NA	NA	NA	NA	NA
ENSG00000280285	AC108215.1	TEC	2.59927	2.48258	0.796893	3.11532	0.00183745	0.0181571	NA	NA	NA	NA	NA	NA	NA	NA
ENSG00000244703	CD46P1	unprocessed_pseudogene	3.1692	2.48001	0.668985	3.70713	0.000209625	0.00335182	NA	NA	NA	NA	NA	NA	NA	NA
ENSG00000259478	AC024651.1	lncRNA	1.36806	2.47136	0.908202	2.72116	0.00650529	0.0485684	NA	NA	NA	NA	NA	NA	NA	NA
ENSG00000268615	AL353803.5	lncRNA	2.8291	2.47053	0.786404	3.14156	0.0016805	0.0169496	NA	NA	NA	NA	NA	NA	NA	NA
ENSG00000180251	SLC9A4	protein_coding	3.78037	2.46912	0.738098	3.34525	0.000822088	0.00977149	NA	NA	NA	NA	NA	NA	NA	NA
ENSG00000228804	AC072022.1	lncRNA	2.60712	2.46542	0.695849	3.54304	0.000395541	0.00549934	NA	NA	NA	NA	NA	NA	NA	NA
ENSG00000223003	RNA5SP184	rRNA_pseudogene	2.70729	2.45151	0.783749	3.12793	0.00176042	0.0175824	NA	NA	NA	NA	NA	NA	NA	NA
ENSG00000121900	TMEM54	protein_coding	1.26991	2.43705	0.885752	2.75139	0.00593421	0.0452553	NA	NA	NA	NA	NA	NA	NA	NA
ENSG00000121898	CPXM2	protein_coding	2.93435	2.435	0.77978	3.12268	0.00179215	0.0178132	NA	NA	NA	NA	NA	NA	NA	NA
ENSG00000005961	ITGA2B	protein_coding	229.309	2.43391	0.545077	4.46526	8e-06	0.000260323	NA	NA	NA	NA	NA	NA	NA	NA
ENSG00000183762	KREMEN1	protein_coding	1750.34	2.4304	0.405047	6.0003	1.97e-09	4.76e-07	NA	NA	NA	NA	NA	NA	NA	NA
ENSG00000133116	KL	protein_coding	25.8379	2.39769	0.593713	4.03847	5.38e-05	0.00116108	NA	NA	NA	NA	NA	NA	NA	NA
ENSG00000236911	AL137789.1	lncRNA	26.5196	2.37984	0.365205	6.51646	7.2e-11	3.49e-08	NA	NA	NA	NA	NA	NA	NA	NA
ENSG00000215196	BASP1-AS1	lncRNA	25.4277	2.37817	0.460576	5.16346	2.42e-07	1.83e-05	NA	NA	NA	NA	NA	NA	NA	NA
ENSG00000267052	AC005050.1	lncRNA	5.23975	2.37763	0.729612	3.25876	0.00111902	0.0123456	NA	NA	NA	NA	NA	NA	NA	NA
ENSG00000204421	LY6G6C	protein_coding	4.80276	2.36433	0.624583	3.78545	0.000153428	0.0026214	NA	NA	NA	NA	NA	NA	NA	NA
ENSG00000104369	JPH1	protein_coding	1.71128	2.36284	0.85559	2.76165	0.00575106	0.0441869	NA	NA	NA	NA	NA	NA	NA	NA
ENSG00000239731	RN7SL825P	misc_RNA	1.62476	2.36044	0.851883	2.77086	0.00559092	0.0432643	NA	NA	NA	NA	NA	NA	NA	NA
ENSG00000126251	GPR42	protein_coding	21.5203	2.35768	0.489082	4.82062	1.43e-06	6.93e-05	NA	NA	NA	NA	NA	NA	NA	NA
ENSG00000124302	CHST8	protein_coding	15.3159	2.35246	0.438058	5.3702	7.87e-08	7.6e-06	NA	NA	NA	NA	NA	NA	NA	NA
ENSG00000160200	CBS	protein_coding	5.90857	2.35214	0.594738	3.95492	7.66e-05	0.00153514	NA	NA	NA	NA	NA	NA	NA	NA
ENSG00000257252	AC124947.1	lncRNA	6.91577	2.35094	0.803837	2.92465	0.00344843	0.0295214	NA	NA	NA	NA	NA	NA	NA	NA
ENSG00000238366	AL359960.1	misc_RNA	1.7432	2.3424	0.697119	3.36012	0.00077909	0.00939965	NA	NA	NA	NA	NA	NA	NA	NA
ENSG00000222335	AC069257.1	misc_RNA	4.2956	2.34223	0.722349	3.24252	0.00118477	0.0129014	NA	NA	NA	NA	NA	NA	NA	NA
ENSG00000144847	IGSF11	protein_coding	2.46385	2.34093	0.837278	2.79588	0.00517587	0.0407425	NA	NA	NA	NA	NA	NA	NA	NA
ENSG00000081479	LRP2	protein_coding	6.22984	2.33961	0.716832	3.26382	0.0010992	0.012176	NA	NA	NA	NA	NA	NA	NA	NA
ENSG00000253772	AC112191.1	processed_pseudogene	3.24617	2.33217	0.678612	3.43668	0.000588894	0.00749661	NA	NA	NA	NA	NA	NA	NA	NA
ENSG00000259240	MIR4713HG	lncRNA	1.26884	2.3286	0.755474	3.08231	0.00205404	0.0197981	NA	NA	NA	NA	NA	NA	NA	NA
ENSG00000222112	RN7SKP16	misc_RNA	63.3021	2.32115	0.329265	7.04949	1.8e-12	1.61e-09	NA	NA	NA	NA	NA	NA	NA	NA
ENSG00000259392	AC090877.1	transcribed_processed_pseudogene	2.3893	2.31684	0.641407	3.61211	0.000303712	0.00448966	NA	NA	NA	NA	NA	NA	NA	NA
ENSG00000140682	TGFB1I1	protein_coding	32.7682	2.30817	0.500435	4.61232	3.98e-06	0.0001526	NA	NA	NA	NA	NA	NA	NA	NA
ENSG00000235081	AC245052.3	processed_pseudogene	12.2821	2.30319	0.648138	3.55356	0.000380059	0.00532924	NA	NA	NA	NA	NA	NA	NA	NA
ENSG00000238012	AC114752.1	lncRNA	1.80238	2.30042	0.792456	2.9029	0.00369719	0.0312068	NA	NA	NA	NA	NA	NA	NA	NA
ENSG00000204044	SLC12A5-AS1	lncRNA	7.23574	2.29863	0.600779	3.82609	0.000130196	0.00231119	NA	NA	NA	NA	NA	NA	NA	NA
ENSG00000223973	AC068491.1	transcribed_processed_pseudogene	7.55277	2.29579	0.532726	4.30951	1.64e-05	0.000456288	NA	NA	NA	NA	NA	NA	NA	NA
ENSG00000228463	AP006222.1	transcribed_processed_pseudogene	2.37522	2.28515	0.646438	3.53499	0.000407789	0.00563657	NA	NA	NA	NA	NA	NA	NA	NA
ENSG00000230176	LINC01433	lncRNA	3.08528	2.28504	0.776332	2.94338	0.00324651	0.0282249	NA	NA	NA	NA	NA	NA	NA	NA
ENSG00000214374	RPLP2P1	processed_pseudogene	2.95829	2.28021	0.782399	2.91438	0.003564	0.0303014	NA	NA	NA	NA	NA	NA	NA	NA
ENSG00000239857	GET4	protein_coding	5.53387	2.27799	0.748338	3.04407	0.00233404	0.0218812	NA	NA	NA	NA	NA	NA	NA	NA
ENSG00000238009	AL627309.1	lncRNA	2.16242	2.2753	0.669767	3.39715	0.000680911	0.00843304	NA	NA	NA	NA	NA	NA	NA	NA
ENSG00000161911	TREML1	protein_coding	376.817	2.26682	0.46051	4.92241	8.55e-07	4.72e-05	NA	NA	NA	NA	NA	NA	NA	NA
ENSG00000212864	RNF208	protein_coding	12.1386	2.25859	0.549689	4.10884	3.98e-05	0.000911548	NA	NA	NA	NA	NA	NA	NA	NA
ENSG00000272837	OR10AE3P	unprocessed_pseudogene	3.8733	2.24418	0.657632	3.41251	0.000643675	0.00804707	NA	NA	NA	NA	NA	NA	NA	NA
ENSG00000101335	MYL9	protein_coding	388.257	2.24369	0.495183	4.53103	5.87e-06	0.000206767	NA	NA	NA	NA	NA	NA	NA	NA
ENSG00000228587	AL049748.1	lncRNA	6.78148	2.23998	0.52189	4.29205	1.77e-05	0.000484554	NA	NA	NA	NA	NA	NA	NA	NA
ENSG00000224652	LINC00885	lncRNA	5.3049	2.23584	0.60908	3.67085	0.000241741	0.0037554	NA	NA	NA	NA	NA	NA	NA	NA
ENSG00000116785	CFHR3	protein_coding	1.9878	2.22915	0.801163	2.78239	0.00539595	0.0421052	NA	NA	NA	NA	NA	NA	NA	NA
ENSG00000169704	GP9	protein_coding	135.487	2.22333	0.446233	4.98244	6.28e-07	3.71e-05	NA	NA	NA	NA	NA	NA	NA	NA
ENSG00000236090	LDHAP3	processed_pseudogene	11.1427	2.21729	0.450287	4.92416	8.47e-07	4.7e-05	NA	NA	NA	NA	NA	NA	NA	NA
ENSG00000273703	H2BC14	protein_coding	1.20141	2.20268	0.812183	2.71205	0.0066869	0.0494966	NA	NA	NA	NA	NA	NA	NA	NA
ENSG00000279072	AC118758.3	lncRNA	9.08739	2.19324	0.494142	4.43848	9.06e-06	0.000286437	NA	NA	NA	NA	NA	NA	NA	NA
ENSG00000130045	NXNL2	protein_coding	8.78382	2.19231	0.528945	4.14469	3.4e-05	0.000816568	NA	NA	NA	NA	NA	NA	NA	NA
ENSG00000197595	ATP11AUN	lncRNA	2.20666	2.19165	0.727622	3.01208	0.00259467	0.023785	NA	NA	NA	NA	NA	NA	NA	NA
ENSG00000274059	RNA5SP534	rRNA	13.285	2.19075	0.540392	4.054	5.03e-05	0.00110209	NA	NA	NA	NA	NA	NA	NA	NA
ENSG00000212348	RNU6-1300P	snRNA	15.8544	2.18614	0.446112	4.90042	9.56e-07	5.13e-05	NA	NA	NA	NA	NA	NA	NA	NA
ENSG00000197153	H3C12	protein_coding	2.32356	2.18285	0.671993	3.24832	0.00116087	0.0126906	NA	NA	NA	NA	NA	NA	NA	NA
ENSG00000240934	AC066616.1	processed_pseudogene	22.6539	2.17479	0.516853	4.20776	2.58e-05	0.000648629	NA	NA	NA	NA	NA	NA	NA	NA
ENSG00000264400	RN7SL491P	misc_RNA	23.3749	2.17448	0.356583	6.0981	1.07e-09	2.97e-07	NA	NA	NA	NA	NA	NA	NA	NA
ENSG00000236807	AC092066.1	processed_pseudogene	7.38189	2.17066	0.594387	3.65193	0.00026028	0.00398735	NA	NA	NA	NA	NA	NA	NA	NA
ENSG00000248452	AC097714.1	processed_pseudogene	3.83535	2.16579	0.711382	3.04449	0.00233078	0.0218593	NA	NA	NA	NA	NA	NA	NA	NA
ENSG00000005249	PRKAR2B	protein_coding	308.839	2.15994	0.382752	5.6432	1.67e-08	2.37e-06	NA	NA	NA	NA	NA	NA	NA	NA
ENSG00000271519	AL590065.1	processed_pseudogene	1.57173	2.1589	0.759083	2.8441	0.00445377	0.036123	NA	NA	NA	NA	NA	NA	NA	NA
ENSG00000230492	AL049651.1	lncRNA	12.9331	2.15756	0.618285	3.48958	0.000483776	0.00640733	NA	NA	NA	NA	NA	NA	NA	NA
ENSG00000258955	LINC00519	lncRNA	4.57511	2.15441	0.424213	5.07861	3.8e-07	2.56e-05	NA	NA	NA	NA	NA	NA	NA	NA
ENSG00000258711	AL358334.2	lncRNA	6.56371	2.15227	0.562862	3.8238	0.000131413	0.00232583	NA	NA	NA	NA	NA	NA	NA	NA
ENSG00000257017	HP	protein_coding	409.735	2.14891	0.69317	3.10013	0.00193439	0.0189144	NA	NA	NA	NA	NA	NA	NA	NA
ENSG00000130234	ACE2	protein_coding	16.821	2.14535	0.596731	3.59517	0.000324176	0.00472407	NA	NA	NA	NA	NA	NA	NA	NA
ENSG00000273143	AL355512.1	lncRNA	8.74716	2.13331	0.593253	3.59596	0.000323199	0.00471416	NA	NA	NA	NA	NA	NA	NA	NA
ENSG00000223113	RNA5SP247	rRNA_pseudogene	3.32183	2.13324	0.662888	3.21809	0.00129046	0.0138023	NA	NA	NA	NA	NA	NA	NA	NA
ENSG00000238934	AL591806.3	snoRNA	6.14749	2.12528	0.493376	4.30762	1.65e-05	0.000459142	NA	NA	NA	NA	NA	NA	NA	NA
ENSG00000257743	MGAM2	protein_coding	55.2542	2.11835	0.473505	4.47376	7.69e-06	0.000253097	NA	NA	NA	NA	NA	NA	NA	NA
ENSG00000188523	CFAP77	protein_coding	4.57656	2.11632	0.592157	3.57391	0.000351688	0.00503087	NA	NA	NA	NA	NA	NA	NA	NA
ENSG00000179097	HTR1F	protein_coding	3.59476	2.11423	0.712699	2.96651	0.00301197	0.0266045	NA	NA	NA	NA	NA	NA	NA	NA
ENSG00000267107	PCAT19	lncRNA	2.38837	2.09487	0.669283	3.13002	0.00174793	0.0174908	NA	NA	NA	NA	NA	NA	NA	NA
ENSG00000206814	AC026790.1	misc_RNA	5.41137	2.08901	0.588897	3.54733	0.000389155	0.00542955	NA	NA	NA	NA	NA	NA	NA	NA
ENSG00000204420	MPIG6B	protein_coding	395.736	2.08488	0.455336	4.57877	4.68e-06	0.000173647	NA	NA	NA	NA	NA	NA	NA	NA
ENSG00000189337	KAZN	protein_coding	281.19	2.08191	0.572226	3.63828	0.00027447	0.00414724	NA	NA	NA	NA	NA	NA	NA	NA
ENSG00000225231	LINC02470	lncRNA	28.6084	2.08034	0.580337	3.58471	0.000337459	0.00487132	NA	NA	NA	NA	NA	NA	NA	NA
ENSG00000182747	SLC35D3	protein_coding	2.98809	2.07135	0.712191	2.90842	0.00363262	0.0307656	NA	NA	NA	NA	NA	NA	NA	NA
ENSG00000253295	AC022217.3	lncRNA	3.23849	2.06996	0.651089	3.17922	0.00147671	0.0153589	NA	NA	NA	NA	NA	NA	NA	NA
ENSG00000102837	OLFM4	protein_coding	95.1599	2.06781	0.650553	3.17855	0.00148014	0.0153879	NA	NA	NA	NA	NA	NA	NA	NA
ENSG00000152952	PLOD2	protein_coding	20.4484	2.06687	0.477827	4.32555	1.52e-05	0.000430384	NA	NA	NA	NA	NA	NA	NA	NA
ENSG00000243797	AC004917.1	lncRNA	186.535	2.06654	0.31875	6.48326	8.98e-11	4.22e-08	NA	NA	NA	NA	NA	NA	NA	NA
ENSG00000259120	SMIM6	protein_coding	6.24035	2.06511	0.596401	3.46262	0.000534952	0.00694955	NA	NA	NA	NA	NA	NA	NA	NA
ENSG00000253032	RNU6-299P	snRNA	9.63666	2.06461	0.605024	3.41245	0.00064382	0.00804707	NA	NA	NA	NA	NA	NA	NA	NA
ENSG00000170537	TMC7	protein_coding	2.06868	2.06228	0.707599	2.91448	0.00356283	0.0302987	NA	NA	NA	NA	NA	NA	NA	NA
ENSG00000215244	LINC02649	lncRNA	70.793	2.06171	0.305834	6.7413	1.57e-11	1.04e-08	NA	NA	NA	NA	NA	NA	NA	NA
ENSG00000156381	ANKRD9	protein_coding	100.381	2.05561	0.504055	4.07815	4.54e-05	0.00101611	NA	NA	NA	NA	NA	NA	NA	NA
ENSG00000261546	AC135782.3	lncRNA	8.5457	2.04912	0.487049	4.20721	2.59e-05	0.000649735	NA	NA	NA	NA	NA	NA	NA	NA
ENSG00000006638	TBXA2R	protein_coding	32.4156	2.04287	0.364881	5.59873	2.16e-08	2.86e-06	NA	NA	NA	NA	NA	NA	NA	NA
ENSG00000229598	PRDX3P1	processed_pseudogene	1.26454	2.04184	0.726272	2.8114	0.00493269	0.0392106	NA	NA	NA	NA	NA	NA	NA	NA
ENSG00000240905	RN7SL798P	misc_RNA	2.32248	2.0415	0.67753	3.01315	0.00258554	0.0237059	NA	NA	NA	NA	NA	NA	NA	NA
ENSG00000243141	RPL23AP66	processed_pseudogene	13.7932	2.03744	0.3857	5.28244	1.27e-07	1.1e-05	NA	NA	NA	NA	NA	NA	NA	NA
ENSG00000230257	NFE4	lncRNA	173.869	2.02621	0.385512	5.25591	1.47e-07	1.23e-05	NA	NA	NA	NA	NA	NA	NA	NA
ENSG00000124003	MOGAT1	protein_coding	5.22807	2.02359	0.677909	2.98504	0.00283538	0.0254446	NA	NA	NA	NA	NA	NA	NA	NA
ENSG00000258745	AL358334.3	lncRNA	2.83204	2.02317	0.590858	3.42412	0.0006168	0.00777685	NA	NA	NA	NA	NA	NA	NA	NA
ENSG00000230171	RPL22P18	processed_pseudogene	4.80772	2.0129	0.604496	3.32987	0.000868862	0.0102049	NA	NA	NA	NA	NA	NA	NA	NA
ENSG00000166963	MAP1A	protein_coding	19.4269	2.00645	0.41109	4.8808	1.06e-06	5.52e-05	NA	NA	NA	NA	NA	NA	NA	NA
ENSG00000150337	FCGR1A	protein_coding	666.004	2.00381	0.293894	6.81813	9.22e-12	6.54e-09	NA	NA	NA	NA	NA	NA	NA	NA

## Sheet: HIV_TB_ART_Downregulated
Geneid	name_HIV_TB	biotype_HIV_TB	baseMean_HIV_TB	log2FoldChange_HIV_TB	lfcSE_HIV_TB	stat_HIV_TB	pvalue_HIV_TB	padj_HIV_TB	name_HIV_TB_ART	biotype_HIV_TB_ART	baseMean_HIV_TB_ART	log2FoldChange_HIV_TB_ART	lfcSE_HIV_TB_ART	stat_HIV_TB_ART	pvalue_HIV_TB_ART	padj_HIV_TB_ART
ENSG00000229604	NA	NA	NA	NA	NA	NA	NA	NA	MTATP8P2	processed_pseudogene	27.2603	-7.0125	1.37849	-5.0871	3.64e-07	4.05e-05
ENSG00000232083	NA	NA	NA	NA	NA	NA	NA	NA	RPL31P7	processed_pseudogene	35.8009	-6.47812	0.481044	-13.4668	2.45e-41	1.09e-36
ENSG00000196242	NA	NA	NA	NA	NA	NA	NA	NA	OR2C3	protein_coding	3.59091	-5.70162	1.27228	-4.48141	7.41e-06	0.000411134
ENSG00000169174	NA	NA	NA	NA	NA	NA	NA	NA	PCSK9	protein_coding	2.75704	-5.6989	1.78613	-3.19064	0.00141956	0.0207899
ENSG00000118113	NA	NA	NA	NA	NA	NA	NA	NA	MMP8	protein_coding	741.124	-5.05745	1.14382	-4.42156	9.8e-06	0.000505283
ENSG00000276568	NA	NA	NA	NA	NA	NA	NA	NA	AC025278.3	misc_RNA	5.13406	-4.95044	1.13915	-4.34574	1.39e-05	0.000652678
ENSG00000104918	NA	NA	NA	NA	NA	NA	NA	NA	RETN	protein_coding	270.168	-4.76245	0.903971	-5.26837	1.38e-07	1.86e-05
ENSG00000112333	NA	NA	NA	NA	NA	NA	NA	NA	NR2E1	protein_coding	5.4896	-4.72046	1.66076	-2.84235	0.00447816	0.0483864
ENSG00000101425	NA	NA	NA	NA	NA	NA	NA	NA	BPI	protein_coding	424.009	-4.37974	0.744914	-5.87953	4.11e-09	1.02e-06
ENSG00000133063	NA	NA	NA	NA	NA	NA	NA	NA	CHIT1	protein_coding	111.872	-4.23869	1.00671	-4.21045	2.55e-05	0.00100433
ENSG00000249119	NA	NA	NA	NA	NA	NA	NA	NA	MTND6P4	processed_pseudogene	14.3834	-4.20102	0.908053	-4.6264	3.72e-06	0.000242713
ENSG00000250526	NA	NA	NA	NA	NA	NA	NA	NA	CCT6P2	processed_pseudogene	2.22851	-4.13049	1.44325	-2.86193	0.00421071	0.0462103
ENSG00000258469	NA	NA	NA	NA	NA	NA	NA	NA	CHMP4BP1	processed_pseudogene	3.83028	-4.1021	1.21195	-3.38471	0.000712538	0.0125706
ENSG00000128322	NA	NA	NA	NA	NA	NA	NA	NA	IGLL1	protein_coding	13.2432	-4.09887	1.22519	-3.3455	0.000821353	0.0139388
ENSG00000250687	NA	NA	NA	NA	NA	NA	NA	NA	NAIPP1	transcribed_unprocessed_pseudogene	17.3195	-4.04816	1.06086	-3.81592	0.000135679	0.00359009
ENSG00000204381	NA	NA	NA	NA	NA	NA	NA	NA	LAYN	protein_coding	9.12644	-3.98297	0.775238	-5.13774	2.78e-07	3.23e-05
ENSG00000184500	NA	NA	NA	NA	NA	NA	NA	NA	PROS1	protein_coding	5.24562	-3.96028	1.22639	-3.22922	0.00124127	0.0188351
ENSG00000256045	NA	NA	NA	NA	NA	NA	NA	NA	MTRNR2L10	protein_coding	168.345	-3.9543	0.700985	-5.64106	1.69e-08	3.48e-06
ENSG00000169432	NA	NA	NA	NA	NA	NA	NA	NA	SCN9A	protein_coding	66.0301	-3.93836	1.0997	-3.58132	0.000341864	0.00724159
ENSG00000164512	NA	NA	NA	NA	NA	NA	NA	NA	ANKRD55	protein_coding	198.759	-3.88051	0.936616	-4.14312	3.43e-05	0.00126247
ENSG00000174705	NA	NA	NA	NA	NA	NA	NA	NA	SH3PXD2B	protein_coding	20.6565	-3.84846	0.953329	-4.03686	5.42e-05	0.00180271
ENSG00000133687	NA	NA	NA	NA	NA	NA	NA	NA	TMTC1	protein_coding	116.112	-3.82473	0.701157	-5.45489	4.9e-08	8.2e-06
ENSG00000164879	NA	NA	NA	NA	NA	NA	NA	NA	CA3	protein_coding	5.39199	-3.81061	1.04803	-3.63597	0.000276934	0.00620133
ENSG00000236107	NA	NA	NA	NA	NA	NA	NA	NA	SCN1A-AS1	lncRNA	3.69361	-3.78057	0.9585	-3.94426	8e-05	0.0024235
ENSG00000109321	NA	NA	NA	NA	NA	NA	NA	NA	AREG	protein_coding	17.2997	-3.75027	0.581663	-6.44749	1.14e-10	5.02e-08
ENSG00000261269	NA	NA	NA	NA	NA	NA	NA	NA	AC093278.2	lncRNA	39.5959	-3.67714	0.767642	-4.79018	1.67e-06	0.000132985
ENSG00000231123	NA	NA	NA	NA	NA	NA	NA	NA	SPATA20P1	processed_pseudogene	22.4123	-3.67286	1.07767	-3.40816	0.000654019	0.0117831
ENSG00000163531	NA	NA	NA	NA	NA	NA	NA	NA	NFASC	protein_coding	12.2398	-3.66535	1.00205	-3.65787	0.000254319	0.00580758
ENSG00000054793	NA	NA	NA	NA	NA	NA	NA	NA	ATP9A	protein_coding	78.4489	-3.66327	0.61462	-5.96021	2.52e-09	6.8e-07
ENSG00000176076	NA	NA	NA	NA	NA	NA	NA	NA	KCNE5	protein_coding	17.9499	-3.63581	0.672948	-5.40281	6.56e-08	1.03e-05
ENSG00000143546	NA	NA	NA	NA	NA	NA	NA	NA	S100A8	protein_coding	346225	-3.53737	0.526127	-6.72342	1.78e-11	1.09e-08
ENSG00000108984	NA	NA	NA	NA	NA	NA	NA	NA	MAP2K6	protein_coding	897.935	-3.53609	0.504054	-7.0153	2.29e-12	1.88e-09
ENSG00000145431	NA	NA	NA	NA	NA	NA	NA	NA	PDGFC	protein_coding	45.8456	-3.51405	0.496157	-7.08254	1.42e-12	1.36e-09
ENSG00000120306	NA	NA	NA	NA	NA	NA	NA	NA	CYSTM1	protein_coding	1730.18	-3.50058	0.590945	-5.9237	3.15e-09	8.06e-07
ENSG00000160883	NA	NA	NA	NA	NA	NA	NA	NA	HK3	protein_coding	4783.6	-3.49751	0.617792	-5.66131	1.5e-08	3.12e-06
ENSG00000231964	NA	NA	NA	NA	NA	NA	NA	NA	AL731567.1	lncRNA	92.7339	-3.49559	0.71481	-4.89024	1.01e-06	9.1e-05
ENSG00000273233	NA	NA	NA	NA	NA	NA	NA	NA	AC097724.1	lncRNA	4.32014	-3.4926	0.965531	-3.61728	0.000297713	0.00655677
ENSG00000099998	NA	NA	NA	NA	NA	NA	NA	NA	GGT5	protein_coding	18.0934	-3.45437	0.712054	-4.85127	1.23e-06	0.000105179
ENSG00000249138	NA	NA	NA	NA	NA	NA	NA	NA	AC084871.1	transcribed_processed_pseudogene	7.74607	-3.44659	0.957059	-3.60123	0.00031672	0.00682985
ENSG00000254988	NA	NA	NA	NA	NA	NA	NA	NA	AP002498.1	lncRNA	3.22012	-3.43572	1.05898	-3.24435	0.00117717	0.0181359
ENSG00000100985	NA	NA	NA	NA	NA	NA	NA	NA	MMP9	protein_coding	1529.26	-3.43543	1.01631	-3.38029	0.000724092	0.0127069
ENSG00000179299	NA	NA	NA	NA	NA	NA	NA	NA	NSUN7	protein_coding	237.422	-3.42782	0.733071	-4.67597	2.93e-06	0.00020311
ENSG00000162873	NA	NA	NA	NA	NA	NA	NA	NA	KLHDC8A	protein_coding	13.953	-3.42663	1.05677	-3.24256	0.00118461	0.0182137
ENSG00000111339	NA	NA	NA	NA	NA	NA	NA	NA	ART4	protein_coding	16.9568	-3.42596	1.19415	-2.86895	0.00411836	0.0454766
ENSG00000178175	NA	NA	NA	NA	NA	NA	NA	NA	ZNF366	protein_coding	64.5796	-3.42331	0.796508	-4.2979	1.72e-05	0.000760667
ENSG00000275210	NA	NA	NA	NA	NA	NA	NA	NA	AC245884.11	lncRNA	20.2282	-3.42033	1.14461	-2.9882	0.00280625	0.0343861
ENSG00000119630	NA	NA	NA	NA	NA	NA	NA	NA	PGF	protein_coding	7.83755	-3.3956	0.846864	-4.00961	6.08e-05	0.00197153
ENSG00000163754	NA	NA	NA	NA	NA	NA	NA	NA	GYG1	protein_coding	2497.18	-3.39093	0.553303	-6.12852	8.87e-10	2.89e-07
ENSG00000214886	NA	NA	NA	NA	NA	NA	NA	NA	FAM177A1P1	processed_pseudogene	2.43018	-3.38649	1.10492	-3.06491	0.00217734	0.0286174
ENSG00000181029	NA	NA	NA	NA	NA	NA	NA	NA	TRAPPC5	protein_coding	70.7957	-3.32216	0.443699	-7.48741	7.02e-14	1.15e-10
ENSG00000152380	NA	NA	NA	NA	NA	NA	NA	NA	FAM151B	protein_coding	95.2087	-3.32149	0.601664	-5.52051	3.38e-08	6.24e-06
ENSG00000247199	NA	NA	NA	NA	NA	NA	NA	NA	AC011346.1	lncRNA	4.14311	-3.31716	0.999786	-3.31787	0.000907063	0.0150119
ENSG00000178896	NA	NA	NA	NA	NA	NA	NA	NA	EXOSC4	protein_coding	141.578	-3.31124	0.283984	-11.66	2.04e-31	3.01e-27
ENSG00000105609	NA	NA	NA	NA	NA	NA	NA	NA	LILRB5	protein_coding	36.5139	-3.27573	0.897178	-3.65115	0.000261072	0.00593009
ENSG00000258227	NA	NA	NA	NA	NA	NA	NA	NA	CLEC5A	protein_coding	167.052	-3.27337	0.991918	-3.30004	0.00096672	0.0156731
ENSG00000187037	NA	NA	NA	NA	NA	NA	NA	NA	GPR141	protein_coding	235.873	-3.26649	0.546639	-5.97559	2.29e-09	6.35e-07
ENSG00000226012	NA	NA	NA	NA	NA	NA	NA	NA	AP001434.1	lncRNA	18.6158	-3.2633	0.905328	-3.60454	0.000312702	0.0067795
ENSG00000165389	NA	NA	NA	NA	NA	NA	NA	NA	SPTSSA	protein_coding	469.877	-3.24691	0.360786	-8.99953	2.27e-19	1.43e-15
ENSG00000236194	NA	NA	NA	NA	NA	NA	NA	NA	AC099811.1	lncRNA	10.8273	-3.23131	0.746311	-4.32971	1.49e-05	0.00068411
ENSG00000275278	NA	NA	NA	NA	NA	NA	NA	NA	AC012150.2	lncRNA	27.8072	-3.21893	0.865256	-3.72021	0.000199058	0.00480745
ENSG00000155307	NA	NA	NA	NA	NA	NA	NA	NA	SAMSN1	protein_coding	1102.95	-3.19692	0.43367	-7.37177	1.68e-13	2.33e-10
ENSG00000267385	NA	NA	NA	NA	NA	NA	NA	NA	AC011498.4	protein_coding	41.5365	-3.18529	0.870816	-3.65782	0.000254368	0.00580758
ENSG00000249437	NA	NA	NA	NA	NA	NA	NA	NA	NAIP	protein_coding	221.277	-3.17986	0.625095	-5.08701	3.64e-07	4.05e-05
ENSG00000079385	NA	NA	NA	NA	NA	NA	NA	NA	CEACAM1	protein_coding	3768.27	-3.17592	0.484755	-6.5516	5.69e-11	2.83e-08
ENSG00000255221	NA	NA	NA	NA	NA	NA	NA	NA	CARD17	protein_coding	125.011	-3.17523	0.668165	-4.75216	2.01e-06	0.000151861
ENSG00000235602	NA	NA	NA	NA	NA	NA	NA	NA	POU5F1P3	processed_pseudogene	3.93133	-3.1706	1.09678	-2.89082	0.00384237	0.0433384
ENSG00000133121	NA	NA	NA	NA	NA	NA	NA	NA	STARD13	protein_coding	14.1169	-3.16907	0.661192	-4.79297	1.64e-06	0.000131861
ENSG00000274536	NA	NA	NA	NA	NA	NA	NA	NA	MIR223HG	lncRNA	12261.8	-3.15307	0.629605	-5.00802	5.5e-07	5.69e-05
ENSG00000133069	NA	NA	NA	NA	NA	NA	NA	NA	TMCC2	protein_coding	272.157	-3.14915	1.01092	-3.11515	0.00183851	0.0252662
ENSG00000250562	NA	NA	NA	NA	NA	NA	NA	NA	RPL38P4	processed_pseudogene	2.22217	-3.14259	1.10913	-2.83337	0.004606	0.0493024
ENSG00000119686	NA	NA	NA	NA	NA	NA	NA	NA	FLVCR2	protein_coding	232.566	-3.14017	0.587252	-5.34722	8.93e-08	1.34e-05
ENSG00000167676	NA	NA	NA	NA	NA	NA	NA	NA	PLIN4	protein_coding	77.1097	-3.1332	0.750092	-4.17708	2.95e-05	0.00112551
ENSG00000165490	NA	NA	NA	NA	NA	NA	NA	NA	DDIAS	protein_coding	96.9444	-3.12727	0.756532	-4.13369	3.57e-05	0.00129502
ENSG00000271032	NA	NA	NA	NA	NA	NA	NA	NA	AC020907.4	lncRNA	27.5173	-3.12557	0.581376	-5.37615	7.61e-08	1.16e-05
ENSG00000142185	NA	NA	NA	NA	NA	NA	NA	NA	TRPM2	protein_coding	183.723	-3.1228	0.750128	-4.16303	3.14e-05	0.0011814
ENSG00000279227	NA	NA	NA	NA	NA	NA	NA	NA	AC009303.4	TEC	85.4191	-3.12068	0.652134	-4.78534	1.71e-06	0.000135255
ENSG00000201988	NA	NA	NA	NA	NA	NA	NA	NA	AL662797.1	misc_RNA	10.0567	-3.12019	0.807109	-3.86588	0.000110688	0.00309513
ENSG00000021355	NA	NA	NA	NA	NA	NA	NA	NA	SERPINB1	protein_coding	4742.87	-3.11799	0.51146	-6.09626	1.09e-09	3.36e-07
ENSG00000120217	NA	NA	NA	NA	NA	NA	NA	NA	CD274	protein_coding	1113.14	-3.11646	0.58472	-5.32984	9.83e-08	1.45e-05
ENSG00000214846	NA	NA	NA	NA	NA	NA	NA	NA	AC114744.1	processed_pseudogene	98.6102	-3.11405	0.513103	-6.06905	1.29e-09	3.88e-07
ENSG00000159496	NA	NA	NA	NA	NA	NA	NA	NA	RGL4	protein_coding	1021.34	-3.10766	0.723556	-4.29497	1.75e-05	0.000769246
ENSG00000140939	NA	NA	NA	NA	NA	NA	NA	NA	NOL3	protein_coding	74.5419	-3.10713	0.588155	-5.28283	1.27e-07	1.75e-05
ENSG00000236409	NA	NA	NA	NA	NA	NA	NA	NA	NRADDP	transcribed_unitary_pseudogene	8.65327	-3.10597	0.854197	-3.63613	0.00027677	0.00620079
ENSG00000279095	NA	NA	NA	NA	NA	NA	NA	NA	AC243964.4	TEC	71.2512	-3.10333	0.510999	-6.07307	1.25e-09	3.81e-07
ENSG00000086544	NA	NA	NA	NA	NA	NA	NA	NA	ITPKC	protein_coding	148.508	-3.09821	0.417075	-7.42844	1.1e-13	1.68e-10
ENSG00000140450	NA	NA	NA	NA	NA	NA	NA	NA	ARRDC4	protein_coding	144.805	-3.09476	0.811017	-3.81591	0.000135683	0.00359009
ENSG00000167613	NA	NA	NA	NA	NA	NA	NA	NA	LAIR1	protein_coding	1406.58	-3.08129	0.372366	-8.27489	1.29e-16	3.35e-13
ENSG00000148346	NA	NA	NA	NA	NA	NA	NA	NA	LCN2	protein_coding	425.95	-3.07971	0.957637	-3.21594	0.00130017	0.0194621
ENSG00000260641	NA	NA	NA	NA	NA	NA	NA	NA	AC114811.2	lncRNA	13.1267	-3.07318	0.793394	-3.87345	0.000107304	0.00301574
ENSG00000277157	NA	NA	NA	NA	NA	NA	NA	NA	H4C4	protein_coding	40.3997	-3.07078	0.800655	-3.83533	0.000125394	0.00339077
ENSG00000183696	NA	NA	NA	NA	NA	NA	NA	NA	UPP1	protein_coding	1811.83	-3.06921	0.496812	-6.1778	6.5e-10	2.2e-07
ENSG00000197006	NA	NA	NA	NA	NA	NA	NA	NA	METTL9	protein_coding	3909.26	-3.0669	0.593111	-5.17088	2.33e-07	2.81e-05
ENSG00000106772	NA	NA	NA	NA	NA	NA	NA	NA	PRUNE2	protein_coding	169.102	-3.06498	0.606139	-5.05656	4.27e-07	4.61e-05
ENSG00000173530	NA	NA	NA	NA	NA	NA	NA	NA	TNFRSF10D	protein_coding	178.394	-3.04772	0.43204	-7.05427	1.74e-12	1.54e-09
ENSG00000064270	NA	NA	NA	NA	NA	NA	NA	NA	ATP2C2	protein_coding	37.9837	-3.04636	0.799254	-3.81151	0.000138123	0.0036416
ENSG00000169744	NA	NA	NA	NA	NA	NA	NA	NA	LDB2	protein_coding	3.94163	-3.04417	0.885469	-3.43792	0.000586211	0.0109143
ENSG00000248791	NA	NA	NA	NA	NA	NA	NA	NA	AC010627.1	processed_pseudogene	184.671	-3.033	0.48373	-6.27002	3.61e-10	1.28e-07
ENSG00000243648	NA	NA	NA	NA	NA	NA	NA	NA	AC109454.1	processed_pseudogene	14.494	-3.03008	0.676955	-4.47604	7.6e-06	0.00041839
ENSG00000163220	NA	NA	NA	NA	NA	NA	NA	NA	S100A9	protein_coding	173009	-3.02704	0.992317	-3.05048	0.00228476	0.0295817
ENSG00000228923	NA	NA	NA	NA	NA	NA	NA	NA	AP000355.1	lncRNA	10.7992	-3.02385	0.856318	-3.53122	0.000413645	0.00842371
ENSG00000240925	NA	NA	NA	NA	NA	NA	NA	NA	RPS20P31	processed_pseudogene	3.43731	-3.01858	0.98507	-3.06433	0.00218161	0.0286311
ENSG00000183723	NA	NA	NA	NA	NA	NA	NA	NA	CMTM4	protein_coding	187.569	-3.01142	0.48706	-6.18286	6.3e-10	2.14e-07
ENSG00000105376	NA	NA	NA	NA	NA	NA	NA	NA	ICAM5	protein_coding	11.2986	-3.00645	0.942377	-3.19028	0.00142136	0.0207914
ENSG00000157557	NA	NA	NA	NA	NA	NA	NA	NA	ETS2	protein_coding	727.35	-3.00596	0.51623	-5.82291	5.78e-09	1.36e-06
ENSG00000091106	NA	NA	NA	NA	NA	NA	NA	NA	NLRC4	protein_coding	799.794	-3.0016	0.562519	-5.336	9.5e-08	1.41e-05
ENSG00000241886	NA	NA	NA	NA	NA	NA	NA	NA	AC112496.1	lncRNA	39.5389	-2.97206	0.459729	-6.46482	1.01e-10	4.63e-08
ENSG00000278090	NA	NA	NA	NA	NA	NA	NA	NA	LUNAR1	lncRNA	39.2995	-2.96733	0.814105	-3.6449	0.000267493	0.00603019
ENSG00000157343	NA	NA	NA	NA	NA	NA	NA	NA	ARMC12	protein_coding	15.7952	-2.96226	0.661017	-4.48137	7.42e-06	0.000411134
ENSG00000283036	NA	NA	NA	NA	NA	NA	NA	NA	LINC01988	lncRNA	14.0755	-2.95822	0.831979	-3.55564	0.000377056	0.00781512
ENSG00000129244	NA	NA	NA	NA	NA	NA	NA	NA	ATP1B2	protein_coding	23.9583	-2.94683	0.78339	-3.76164	0.000168803	0.00424818
ENSG00000259600	NA	NA	NA	NA	NA	NA	NA	NA	AC066616.2	processed_pseudogene	97.2892	-2.94584	0.742673	-3.96654	7.29e-05	0.00226032
ENSG00000169122	NA	NA	NA	NA	NA	NA	NA	NA	FAM110B	protein_coding	81.4106	-2.93295	0.738023	-3.97406	7.07e-05	0.00220553
ENSG00000234107	NA	NA	NA	NA	NA	NA	NA	NA	TPT1P1	processed_pseudogene	20.4948	-2.92943	0.926533	-3.16172	0.00156843	0.0223593
ENSG00000151726	NA	NA	NA	NA	NA	NA	NA	NA	ACSL1	protein_coding	8944.55	-2.92468	0.659712	-4.43327	9.28e-06	0.000486516
ENSG00000100024	NA	NA	NA	NA	NA	NA	NA	NA	UPB1	protein_coding	173.989	-2.90779	0.634013	-4.58633	4.51e-06	0.000283417
ENSG00000276644	NA	NA	NA	NA	NA	NA	NA	NA	DACH1	protein_coding	76.4018	-2.9066	0.745011	-3.90142	9.56e-05	0.0027775
ENSG00000148154	NA	NA	NA	NA	NA	NA	NA	NA	UGCG	protein_coding	885.564	-2.9034	0.551757	-5.2621	1.42e-07	1.92e-05
ENSG00000225873	NA	NA	NA	NA	NA	NA	NA	NA	C3orf86	transcribed_unitary_pseudogene	195.468	-2.89742	0.608972	-4.75789	1.96e-06	0.000148998
ENSG00000184611	NA	NA	NA	NA	NA	NA	NA	NA	KCNH7	protein_coding	39.0553	-2.8947	0.660438	-4.383	1.17e-05	0.000572273
ENSG00000172594	NA	NA	NA	NA	NA	NA	NA	NA	SMPDL3A	protein_coding	122.589	-2.88246	0.632723	-4.55564	5.22e-06	0.000316283
ENSG00000127946	NA	NA	NA	NA	NA	NA	NA	NA	HIP1	protein_coding	868.143	-2.87907	0.480925	-5.98654	2.14e-09	6.05e-07
ENSG00000177675	NA	NA	NA	NA	NA	NA	NA	NA	CD163L1	protein_coding	4.45268	-2.87574	0.916383	-3.13814	0.00170024	0.0238113
ENSG00000261211	NA	NA	NA	NA	NA	NA	NA	NA	AL031123.2	lncRNA	92.8633	-2.87332	0.762696	-3.76732	0.000165008	0.00418597
ENSG00000087157	NA	NA	NA	NA	NA	NA	NA	NA	PGS1	protein_coding	3365.7	-2.87287	0.526585	-5.45566	4.88e-08	8.2e-06
ENSG00000117115	NA	NA	NA	NA	NA	NA	NA	NA	PADI2	protein_coding	1254.06	-2.86739	0.750989	-3.81815	0.000134458	0.00357047
ENSG00000226380	NA	NA	NA	NA	NA	NA	NA	NA	AC016831.1	lncRNA	144.038	-2.8658	0.622575	-4.60313	4.16e-06	0.000267158
ENSG00000152766	NA	NA	NA	NA	NA	NA	NA	NA	ANKRD22	protein_coding	505.165	-2.84567	0.654098	-4.35052	1.36e-05	0.000640633
ENSG00000254288	NA	NA	NA	NA	NA	NA	NA	NA	AC087672.2	lncRNA	17.1662	-2.84261	0.889927	-3.19421	0.00140215	0.0206124
ENSG00000101331	NA	NA	NA	NA	NA	NA	NA	NA	CCM2L	protein_coding	3.95818	-2.83527	0.882815	-3.21162	0.00131988	0.0196973
ENSG00000170017	NA	NA	NA	NA	NA	NA	NA	NA	ALCAM	protein_coding	222.698	-2.82602	0.437351	-6.46168	1.04e-10	4.68e-08
ENSG00000140379	NA	NA	NA	NA	NA	NA	NA	NA	BCL2A1	protein_coding	4029.04	-2.82181	0.524778	-5.37716	7.57e-08	1.16e-05
ENSG00000136231	NA	NA	NA	NA	NA	NA	NA	NA	IGF2BP3	protein_coding	26.4507	-2.81967	0.622912	-4.52659	5.99e-06	0.000350264
ENSG00000234436	NA	NA	NA	NA	NA	NA	NA	NA	AC245884.2	unprocessed_pseudogene	64.3061	-2.81656	0.848087	-3.32108	0.000896701	0.0148867
ENSG00000123405	NA	NA	NA	NA	NA	NA	NA	NA	NFE2	protein_coding	5091.12	-2.81502	0.522724	-5.38529	7.23e-08	1.12e-05
ENSG00000188659	NA	NA	NA	NA	NA	NA	NA	NA	SAXO2	protein_coding	9.11581	-2.81251	0.867639	-3.24157	0.00118875	0.0182507
ENSG00000197272	NA	NA	NA	NA	NA	NA	NA	NA	IL27	protein_coding	115.082	-2.81179	0.449624	-6.25365	4.01e-10	1.41e-07
ENSG00000121297	NA	NA	NA	NA	NA	NA	NA	NA	TSHZ3	protein_coding	130.347	-2.80999	0.615532	-4.56514	4.99e-06	0.000305797
ENSG00000116991	NA	NA	NA	NA	NA	NA	NA	NA	SIPA1L2	protein_coding	588.153	-2.80779	0.598997	-4.68749	2.77e-06	0.000194835
ENSG00000183621	NA	NA	NA	NA	NA	NA	NA	NA	ZNF438	protein_coding	444.951	-2.80227	0.525501	-5.33257	9.68e-08	1.43e-05
ENSG00000143479	NA	NA	NA	NA	NA	NA	NA	NA	DYRK3	protein_coding	28.9258	-2.79615	0.95632	-2.92387	0.00345714	0.0399706
ENSG00000214189	NA	NA	NA	NA	NA	NA	NA	NA	ZNF788P	transcribed_unprocessed_pseudogene	19.9131	-2.79235	0.847009	-3.29672	0.000978227	0.0158145
ENSG00000249396	NA	NA	NA	NA	NA	NA	NA	NA	LINC02212	lncRNA	11.5928	-2.79233	0.756003	-3.69354	0.000221149	0.00521863
ENSG00000187116	NA	NA	NA	NA	NA	NA	NA	NA	LILRA5	protein_coding	9852.82	-2.78794	0.720161	-3.87127	0.000108271	0.00303681
ENSG00000069869	NA	NA	NA	NA	NA	NA	NA	NA	NEDD4	protein_coding	56.9402	-2.78473	0.671526	-4.14687	3.37e-05	0.00124721
ENSG00000134243	NA	NA	NA	NA	NA	NA	NA	NA	SORT1	protein_coding	593.483	-2.78323	0.415407	-6.7	2.08e-11	1.25e-08
ENSG00000104804	NA	NA	NA	NA	NA	NA	NA	NA	TULP2	protein_coding	4.55615	-2.77189	0.962872	-2.87877	0.00399233	0.0445267
ENSG00000234389	NA	NA	NA	NA	NA	NA	NA	NA	AC007278.1	lncRNA	14.5577	-2.76929	0.910653	-3.04099	0.00235798	0.0302556
ENSG00000141527	NA	NA	NA	NA	NA	NA	NA	NA	CARD14	protein_coding	20.7799	-2.76694	0.542342	-5.10182	3.36e-07	3.83e-05
ENSG00000180855	NA	NA	NA	NA	NA	NA	NA	NA	ZNF443	protein_coding	26.9615	-2.76509	0.674311	-4.10061	4.12e-05	0.00145085
ENSG00000185499	NA	NA	NA	NA	NA	NA	NA	NA	MUC1	protein_coding	14.6582	-2.76482	0.584599	-4.72943	2.25e-06	0.000164838
ENSG00000148175	NA	NA	NA	NA	NA	NA	NA	NA	STOM	protein_coding	2759.15	-2.76272	0.423916	-6.51713	7.17e-11	3.45e-08
ENSG00000100300	NA	NA	NA	NA	NA	NA	NA	NA	TSPO	protein_coding	2066.09	-2.76103	0.425211	-6.49331	8.4e-11	3.92e-08
ENSG00000197301	NA	NA	NA	NA	NA	NA	NA	NA	HMGA2-AS1	lncRNA	56.7391	-2.75683	0.799392	-3.44866	0.000563378	0.010546
ENSG00000174837	NA	NA	NA	NA	NA	NA	NA	NA	ADGRE1	protein_coding	913.216	-2.75408	0.740886	-3.71727	0.000201386	0.00484519
ENSG00000129450	NA	NA	NA	NA	NA	NA	NA	NA	SIGLEC9	protein_coding	422.161	-2.75404	0.50427	-5.46144	4.72e-08	8.08e-06
ENSG00000146592	NA	NA	NA	NA	NA	NA	NA	NA	CREB5	protein_coding	5285.59	-2.74602	0.698833	-3.92944	8.51e-05	0.0025387
ENSG00000268119	NA	NA	NA	NA	NA	NA	NA	NA	AC010615.2	lncRNA	79.6633	-2.73994	0.631941	-4.33576	1.45e-05	0.000673716
ENSG00000138663	NA	NA	NA	NA	NA	NA	NA	NA	COPS4	protein_coding	395.248	-2.72046	0.202863	-13.4103	5.26e-41	1.17e-36
ENSG00000159648	NA	NA	NA	NA	NA	NA	NA	NA	TEPP	protein_coding	8.42309	-2.71709	0.915967	-2.96636	0.00301343	0.0361996
ENSG00000076826	NA	NA	NA	NA	NA	NA	NA	NA	CAMSAP3	protein_coding	8.42123	-2.71358	0.77474	-3.50257	0.000460785	0.00913997
ENSG00000074660	NA	NA	NA	NA	NA	NA	NA	NA	SCARF1	protein_coding	278.116	-2.70878	0.595682	-4.54736	5.43e-06	0.00032559
ENSG00000276966	NA	NA	NA	NA	NA	NA	NA	NA	H4C5	protein_coding	70.1897	-2.70115	0.717281	-3.76582	0.000166006	0.00420648
ENSG00000258355	NA	NA	NA	NA	NA	NA	NA	NA	AC079174.1	lncRNA	45.1434	-2.6953	0.810908	-3.3238	0.000888	0.0147759
ENSG00000085063	NA	NA	NA	NA	NA	NA	NA	NA	CD59	protein_coding	1016.88	-2.68518	0.538379	-4.98753	6.12e-07	6.14e-05
ENSG00000075399	NA	NA	NA	NA	NA	NA	NA	NA	VPS9D1	protein_coding	805.441	-2.68378	0.484136	-5.54345	2.97e-08	5.57e-06
ENSG00000182885	NA	NA	NA	NA	NA	NA	NA	NA	ADGRG3	protein_coding	2548.35	-2.67767	0.73421	-3.64701	0.000265307	0.00599552
ENSG00000269385	NA	NA	NA	NA	NA	NA	NA	NA	AC020895.1	unprocessed_pseudogene	5.28785	-2.6754	0.923481	-2.89709	0.00376646	0.042656
ENSG00000121064	NA	NA	NA	NA	NA	NA	NA	NA	SCPEP1	protein_coding	2979.89	-2.67344	0.42413	-6.30335	2.91e-10	1.1e-07
ENSG00000135636	NA	NA	NA	NA	NA	NA	NA	NA	DYSF	protein_coding	2026.08	-2.66682	0.674842	-3.95176	7.76e-05	0.00236711
ENSG00000145287	NA	NA	NA	NA	NA	NA	NA	NA	PLAC8	protein_coding	9601.52	-2.66265	0.538895	-4.94095	7.77e-07	7.25e-05
ENSG00000112062	NA	NA	NA	NA	NA	NA	NA	NA	MAPK14	protein_coding	5031.41	-2.65877	0.586684	-4.53185	5.85e-06	0.000344537
ENSG00000012779	NA	NA	NA	NA	NA	NA	NA	NA	ALOX5	protein_coding	4622.19	-2.65767	0.595441	-4.46336	8.07e-06	0.000436899
ENSG00000248774	NA	NA	NA	NA	NA	NA	NA	NA	AC097534.1	lncRNA	15.9881	-2.65434	0.723644	-3.66801	0.000244443	0.00561864
ENSG00000203710	NA	NA	NA	NA	NA	NA	NA	NA	CR1	protein_coding	1190.7	-2.65192	0.6523	-4.06549	4.79e-05	0.00164078
ENSG00000273133	NA	NA	NA	NA	NA	NA	NA	NA	AC116651.1	lncRNA	59.7966	-2.65096	0.673199	-3.93786	8.22e-05	0.00247545
ENSG00000163746	NA	NA	NA	NA	NA	NA	NA	NA	PLSCR2	protein_coding	22.0115	-2.65065	0.761809	-3.47941	0.000502522	0.00969013
ENSG00000213994	NA	NA	NA	NA	NA	NA	NA	NA	AL157395.1	lncRNA	4.55467	-2.64882	0.838318	-3.15969	0.00157937	0.0224791
ENSG00000175727	NA	NA	NA	NA	NA	NA	NA	NA	MLXIP	protein_coding	1585.13	-2.64207	0.370087	-7.13905	9.4e-13	1.02e-09
ENSG00000279996	NA	NA	NA	NA	NA	NA	NA	NA	AC004491.1	TEC	62.689	-2.63793	0.622614	-4.23686	2.27e-05	0.000927872
ENSG00000272953	NA	NA	NA	NA	NA	NA	NA	NA	AC092171.4	lncRNA	21.606	-2.63675	0.650132	-4.05571	5e-05	0.00168994
ENSG00000271626	NA	NA	NA	NA	NA	NA	NA	NA	H3P42	processed_pseudogene	9.87543	-2.63527	0.836351	-3.15091	0.00162761	0.0229917
ENSG00000168615	NA	NA	NA	NA	NA	NA	NA	NA	ADAM9	protein_coding	147.779	-2.63344	0.540802	-4.86951	1.12e-06	9.87e-05
ENSG00000231449	NA	NA	NA	NA	NA	NA	NA	NA	AC097359.1	processed_pseudogene	5.65747	-2.63169	0.833281	-3.15823	0.00158733	0.0225634
ENSG00000170379	NA	NA	NA	NA	NA	NA	NA	NA	TCAF2	protein_coding	67.7255	-2.63016	0.355604	-7.39631	1.4e-13	2.04e-10
ENSG00000105639	NA	NA	NA	NA	NA	NA	NA	NA	JAK3	protein_coding	3550.25	-2.6257	0.504014	-5.20958	1.89e-07	2.41e-05
ENSG00000248161	NA	NA	NA	NA	NA	NA	NA	NA	AC098487.1	lncRNA	6.13511	-2.62552	0.768726	-3.41542	0.000636829	0.0115983
ENSG00000074410	NA	NA	NA	NA	NA	NA	NA	NA	CA12	protein_coding	28.5703	-2.62247	0.831298	-3.15467	0.00160681	0.0227712
ENSG00000171236	NA	NA	NA	NA	NA	NA	NA	NA	LRG1	protein_coding	2194.48	-2.62181	0.645666	-4.06063	4.89e-05	0.00166492
ENSG00000182541	NA	NA	NA	NA	NA	NA	NA	NA	LIMK2	protein_coding	2882.84	-2.62143	0.56178	-4.66631	3.07e-06	0.000211574
ENSG00000111886	NA	NA	NA	NA	NA	NA	NA	NA	GABRR2	protein_coding	12.1886	-2.61805	0.660655	-3.96281	7.41e-05	0.00228631
ENSG00000258428	NA	NA	NA	NA	NA	NA	NA	NA	AL161757.2	lncRNA	4.11902	-2.61783	0.874124	-2.9948	0.00274621	0.0338353
ENSG00000250764	NA	NA	NA	NA	NA	NA	NA	NA	AC025178.2	lncRNA	18.8341	-2.61713	0.60115	-4.35355	1.34e-05	0.000633207
ENSG00000275479	NA	NA	NA	NA	NA	NA	NA	NA	AC087741.2	lncRNA	8.08346	-2.61434	0.838114	-3.11932	0.00181271	0.0250227
ENSG00000173559	NA	NA	NA	NA	NA	NA	NA	NA	NABP1	protein_coding	6195.75	-2.61399	0.470344	-5.5576	2.74e-08	5.23e-06
ENSG00000212316	NA	NA	NA	NA	NA	NA	NA	NA	RNU6-1228P	snRNA	2.51749	-2.61378	0.898119	-2.91028	0.00361104	0.0413078
ENSG00000111058	NA	NA	NA	NA	NA	NA	NA	NA	ACSS3	protein_coding	59.3307	-2.61114	0.658329	-3.96632	7.3e-05	0.00226082
ENSG00000079277	NA	NA	NA	NA	NA	NA	NA	NA	MKNK1	protein_coding	2712.12	-2.60915	0.412974	-6.31797	2.65e-10	1.02e-07
ENSG00000159339	NA	NA	NA	NA	NA	NA	NA	NA	PADI4	protein_coding	1515.57	-2.60903	0.904615	-2.88413	0.00392499	0.0439642
ENSG00000187554	NA	NA	NA	NA	NA	NA	NA	NA	TLR5	protein_coding	581.906	-2.60841	0.690841	-3.77571	0.000159554	0.00408032
ENSG00000201643	NA	NA	NA	NA	NA	NA	NA	NA	SNORA14A	snoRNA	4.27035	-2.60704	0.878065	-2.96908	0.00298693	0.0359624
ENSG00000186567	NA	NA	NA	NA	NA	NA	NA	NA	CEACAM19	protein_coding	8.34347	-2.60661	0.816968	-3.19058	0.00141985	0.0207899
ENSG00000156052	NA	NA	NA	NA	NA	NA	NA	NA	GNAQ	protein_coding	2065.03	-2.59766	0.5371	-4.83646	1.32e-06	0.000111513
ENSG00000251442	NA	NA	NA	NA	NA	NA	NA	NA	LINC01094	lncRNA	87.8725	-2.59656	0.560622	-4.63157	3.63e-06	0.000238135
ENSG00000213904	NA	NA	NA	NA	NA	NA	NA	NA	LIPE-AS1	lncRNA	200.934	-2.5957	0.474492	-5.4705	4.49e-08	7.8e-06
ENSG00000258615	NA	NA	NA	NA	NA	NA	NA	NA	AL117187.1	unprocessed_pseudogene	7.95571	-2.59554	0.848671	-3.05836	0.00222554	0.0290698
ENSG00000173212	NA	NA	NA	NA	NA	NA	NA	NA	MAB21L3	protein_coding	61.3732	-2.59418	0.683348	-3.79628	0.000146885	0.00382255
ENSG00000116717	NA	NA	NA	NA	NA	NA	NA	NA	GADD45A	protein_coding	606	-2.58998	0.680924	-3.80363	0.000142591	0.00372833
ENSG00000197208	NA	NA	NA	NA	NA	NA	NA	NA	SLC22A4	protein_coding	742.395	-2.58859	0.666459	-3.8841	0.000102711	0.00291626
ENSG00000254554	NA	NA	NA	NA	NA	NA	NA	NA	AC080023.1	lncRNA	44.1193	-2.58306	0.609522	-4.23785	2.26e-05	0.000925512
ENSG00000229808	NA	NA	NA	NA	NA	NA	NA	NA	AL391825.1	transcribed_processed_pseudogene	26.3334	-2.57557	0.715122	-3.60158	0.000316292	0.00682392
ENSG00000186431	NA	NA	NA	NA	NA	NA	NA	NA	FCAR	protein_coding	524.332	-2.57469	0.692481	-3.71807	0.00020075	0.00483777
ENSG00000089351	NA	NA	NA	NA	NA	NA	NA	NA	GRAMD1A	protein_coding	2053.11	-2.55811	0.406433	-6.29405	3.09e-10	1.13e-07
ENSG00000138315	NA	NA	NA	NA	NA	NA	NA	NA	OIT3	protein_coding	5.09748	-2.55771	0.833419	-3.06894	0.00214821	0.0283381
ENSG00000102794	NA	NA	NA	NA	NA	NA	NA	NA	ACOD1	protein_coding	10.3743	-2.55551	0.827145	-3.08956	0.00200454	0.0269052
ENSG00000117601	NA	NA	NA	NA	NA	NA	NA	NA	SERPINC1	protein_coding	6.68354	-2.55397	0.865463	-2.95098	0.00316764	0.0374944
ENSG00000197993	NA	NA	NA	NA	NA	NA	NA	NA	KEL	protein_coding	20.9594	-2.55332	0.90065	-2.83497	0.00458296	0.0491627
ENSG00000272343	NA	NA	NA	NA	NA	NA	NA	NA	AC107952.2	lncRNA	49.2599	-2.54945	0.525138	-4.85482	1.2e-06	0.000104208
ENSG00000182511	NA	NA	NA	NA	NA	NA	NA	NA	FES	protein_coding	1066.57	-2.54871	0.498085	-5.11703	3.1e-07	3.56e-05
ENSG00000271868	NA	NA	NA	NA	NA	NA	NA	NA	AC114810.1	lncRNA	4.0683	-2.54577	0.768686	-3.31185	0.000926805	0.0151984
ENSG00000180776	NA	NA	NA	NA	NA	NA	NA	NA	ZDHHC20	protein_coding	373.912	-2.54457	0.274554	-9.26804	1.9e-20	1.68e-16
ENSG00000254952	NA	NA	NA	NA	NA	NA	NA	NA	LINC02705	lncRNA	14.4297	-2.54011	0.716566	-3.54484	0.000392857	0.00807463
ENSG00000067064	NA	NA	NA	NA	NA	NA	NA	NA	IDI1	protein_coding	1067.77	-2.53514	0.293363	-8.64166	5.54e-18	2.32e-14
ENSG00000213722	NA	NA	NA	NA	NA	NA	NA	NA	DDAH2	protein_coding	602.194	-2.53371	0.488027	-5.19175	2.08e-07	2.61e-05
ENSG00000174898	NA	NA	NA	NA	NA	NA	NA	NA	CATSPERD	protein_coding	6.94334	-2.52888	0.844951	-2.99293	0.00276312	0.0339939
ENSG00000110002	NA	NA	NA	NA	NA	NA	NA	NA	VWA5A	protein_coding	131.051	-2.52779	0.59499	-4.24846	2.15e-05	0.000900283
ENSG00000163568	NA	NA	NA	NA	NA	NA	NA	NA	AIM2	protein_coding	791.344	-2.52745	0.593005	-4.2621	2.03e-05	0.000863328
ENSG00000137312	NA	NA	NA	NA	NA	NA	NA	NA	FLOT1	protein_coding	2524.05	-2.52642	0.45511	-5.55123	2.84e-08	5.39e-06
ENSG00000255823	NA	NA	NA	NA	NA	NA	NA	NA	MTRNR2L8	protein_coding	94.6346	-2.52497	0.670565	-3.76544	0.000166258	0.00420996
ENSG00000234782	NA	NA	NA	NA	NA	NA	NA	NA	TPT1P9	processed_pseudogene	32.8084	-2.52253	0.542341	-4.65119	3.3e-06	0.000223518
ENSG00000240003	NA	NA	NA	NA	NA	NA	NA	NA	RPL7P24	processed_pseudogene	16.4274	-2.52176	0.534115	-4.72139	2.34e-06	0.000170352
ENSG00000270672	NA	NA	NA	NA	NA	NA	NA	NA	MTRNR2L6	protein_coding	40.1618	-2.52151	0.88862	-2.83755	0.00454608	0.0488856
ENSG00000153250	NA	NA	NA	NA	NA	NA	NA	NA	RBMS1	protein_coding	2962.33	-2.52025	0.32401	-7.77832	7.35e-15	1.55e-11
ENSG00000155097	NA	NA	NA	NA	NA	NA	NA	NA	ATP6V1C1	protein_coding	613.105	-2.51872	0.377312	-6.67544	2.46e-11	1.44e-08
ENSG00000111181	NA	NA	NA	NA	NA	NA	NA	NA	SLC6A12	protein_coding	46.1981	-2.51852	0.824144	-3.05592	0.00224368	0.0291735
ENSG00000257210	NA	NA	NA	NA	NA	NA	NA	NA	NACAP8	processed_pseudogene	22.9029	-2.51348	0.886525	-2.83521	0.00457957	0.0491502
ENSG00000071794	NA	NA	NA	NA	NA	NA	NA	NA	HLTF	protein_coding	263.987	-2.51321	0.293701	-8.55705	1.16e-17	4.27e-14
ENSG00000108861	NA	NA	NA	NA	NA	NA	NA	NA	DUSP3	protein_coding	1020.94	-2.51167	0.427705	-5.87243	4.29e-09	1.05e-06
ENSG00000260840	NA	NA	NA	NA	NA	NA	NA	NA	LINC01964	lncRNA	5.5193	-2.5082	0.842855	-2.97584	0.00292183	0.0353985
ENSG00000077238	NA	NA	NA	NA	NA	NA	NA	NA	IL4R	protein_coding	2056.49	-2.50372	0.571586	-4.3803	1.19e-05	0.000576869
ENSG00000279862	NA	NA	NA	NA	NA	NA	NA	NA	AC092964.1	TEC	9.36942	-2.49811	0.767744	-3.25383	0.00113861	0.017733
ENSG00000187775	NA	NA	NA	NA	NA	NA	NA	NA	DNAH17	protein_coding	1150.46	-2.4946	0.590601	-4.22383	2.4e-05	0.000969797
ENSG00000118263	NA	NA	NA	NA	NA	NA	NA	NA	KLF7	protein_coding	1128.51	-2.49403	0.568728	-4.38528	1.16e-05	0.000570097
ENSG00000214460	NA	NA	NA	NA	NA	NA	NA	NA	TPT1P6	processed_pseudogene	16.319	-2.49083	0.490611	-5.07701	3.83e-07	4.21e-05
ENSG00000127948	NA	NA	NA	NA	NA	NA	NA	NA	POR	protein_coding	446.263	-2.48849	0.392981	-6.33234	2.41e-10	9.55e-08
ENSG00000151948	NA	NA	NA	NA	NA	NA	NA	NA	GLT1D1	protein_coding	1713.17	-2.48804	0.572974	-4.34232	1.41e-05	0.000660115
ENSG00000070019	NA	NA	NA	NA	NA	NA	NA	NA	GUCY2C	protein_coding	37.786	-2.48737	0.73671	-3.37633	0.000734607	0.0128278
ENSG00000148483	NA	NA	NA	NA	NA	NA	NA	NA	TMEM236	protein_coding	7.12742	-2.4866	0.809179	-3.073	0.00211919	0.0281007
ENSG00000234568	NA	NA	NA	NA	NA	NA	NA	NA	BIN2P1	processed_pseudogene	5.72937	-2.48446	0.744702	-3.33618	0.000849375	0.0142993
ENSG00000167046	NA	NA	NA	NA	NA	NA	NA	NA	AL357033.1	lncRNA	7.92198	-2.48018	0.725177	-3.42011	0.000625961	0.0114569
ENSG00000124588	NA	NA	NA	NA	NA	NA	NA	NA	NQO2	protein_coding	1731.14	-2.47725	0.521359	-4.75152	2.02e-06	0.000152082
ENSG00000104626	NA	NA	NA	NA	NA	NA	NA	NA	ERI1	protein_coding	198.387	-2.47498	0.279678	-8.84939	8.8e-19	4.87e-15
ENSG00000134827	NA	NA	NA	NA	NA	NA	NA	NA	TCN1	protein_coding	242.365	-2.47431	0.636937	-3.8847	0.000102456	0.00291277
ENSG00000236438	NA	NA	NA	NA	NA	NA	NA	NA	FAM157A	transcribed_unprocessed_pseudogene	12.9152	-2.46486	0.867167	-2.84243	0.00447704	0.0483864
ENSG00000259379	NA	NA	NA	NA	NA	NA	NA	NA	MTND5P32	processed_pseudogene	759.764	-2.46347	0.62539	-3.93909	8.18e-05	0.00246447
ENSG00000251179	NA	NA	NA	NA	NA	NA	NA	NA	TMEM92-AS1	lncRNA	23.9658	-2.46254	0.714217	-3.44789	0.000564988	0.0105635
ENSG00000118508	NA	NA	NA	NA	NA	NA	NA	NA	RAB32	protein_coding	476.781	-2.45874	0.601013	-4.09099	4.3e-05	0.00150042
ENSG00000259704	NA	NA	NA	NA	NA	NA	NA	NA	AC124248.1	lncRNA	46.3867	-2.45694	0.771068	-3.18641	0.00144052	0.0209923
ENSG00000116016	NA	NA	NA	NA	NA	NA	NA	NA	EPAS1	protein_coding	43.5985	-2.45114	0.731033	-3.35297	0.000799483	0.0136566
ENSG00000173744	NA	NA	NA	NA	NA	NA	NA	NA	AGFG1	protein_coding	935.774	-2.44884	0.463584	-5.28241	1.27e-07	1.75e-05
ENSG00000078124	NA	NA	NA	NA	NA	NA	NA	NA	ACER3	protein_coding	882.217	-2.44607	0.291997	-8.37703	5.43e-17	1.6e-13
ENSG00000158373	NA	NA	NA	NA	NA	NA	NA	NA	H2BC5	protein_coding	919.748	-2.44603	0.624275	-3.9182	8.92e-05	0.00262559
ENSG00000235321	NA	NA	NA	NA	NA	NA	NA	NA	AC007556.1	lncRNA	71.3719	-2.44591	0.737495	-3.31652	0.00091147	0.0150667
ENSG00000275441	NA	NA	NA	NA	NA	NA	NA	NA	AC020765.2	lncRNA	10.7215	-2.4446	0.566101	-4.31831	1.57e-05	0.000710634
ENSG00000251230	NA	NA	NA	NA	NA	NA	NA	NA	MIR3945HG	lncRNA	136.558	-2.44131	0.65523	-3.72589	0.000194629	0.00472929
ENSG00000137331	NA	NA	NA	NA	NA	NA	NA	NA	IER3	protein_coding	184.36	-2.43916	0.600519	-4.06175	4.87e-05	0.00165947
ENSG00000167434	NA	NA	NA	NA	NA	NA	NA	NA	CA4	protein_coding	269.801	-2.43864	0.7513	-3.24589	0.00117082	0.0180632
ENSG00000267480	NA	NA	NA	NA	NA	NA	NA	NA	AP001542.3	lncRNA	16.0409	-2.43708	0.542701	-4.49065	7.1e-06	0.000398618
ENSG00000235328	NA	NA	NA	NA	NA	NA	NA	NA	AC006946.1	processed_pseudogene	76.5367	-2.43677	0.591536	-4.11939	3.8e-05	0.00135472
ENSG00000213889	NA	NA	NA	NA	NA	NA	NA	NA	PPM1N	protein_coding	99.1235	-2.43672	0.346229	-7.03788	1.95e-12	1.66e-09
ENSG00000136861	NA	NA	NA	NA	NA	NA	NA	NA	CDK5RAP2	protein_coding	711.06	-2.43626	0.473803	-5.14193	2.72e-07	3.18e-05
ENSG00000110079	NA	NA	NA	NA	NA	NA	NA	NA	MS4A4A	protein_coding	320.839	-2.43575	0.716252	-3.40069	0.000672169	0.012005
ENSG00000106211	NA	NA	NA	NA	NA	NA	NA	NA	HSPB1	protein_coding	307.608	-2.43511	0.489782	-4.97182	6.63e-07	6.45e-05
ENSG00000153208	NA	NA	NA	NA	NA	NA	NA	NA	MERTK	protein_coding	48.8809	-2.43417	0.48201	-5.05004	4.42e-07	4.74e-05
ENSG00000140563	NA	NA	NA	NA	NA	NA	NA	NA	MCTP2	protein_coding	2239.97	-2.43203	0.458139	-5.30851	1.11e-07	1.58e-05
ENSG00000242198	NA	NA	NA	NA	NA	NA	NA	NA	AC008897.1	processed_pseudogene	8.56065	-2.43128	0.856676	-2.83804	0.00453909	0.048839
ENSG00000100504	NA	NA	NA	NA	NA	NA	NA	NA	PYGL	protein_coding	3883.06	-2.42837	0.70748	-3.43243	0.000598207	0.0110734
ENSG00000184497	NA	NA	NA	NA	NA	NA	NA	NA	TMEM255B	protein_coding	23.9111	-2.42675	0.82165	-2.9535	0.00314192	0.0372897
ENSG00000134294	NA	NA	NA	NA	NA	NA	NA	NA	SLC38A2	protein_coding	3186.11	-2.42328	0.339692	-7.13377	9.77e-13	1.02e-09
ENSG00000059804	NA	NA	NA	NA	NA	NA	NA	NA	SLC2A3	protein_coding	6758.39	-2.40744	0.511691	-4.70487	2.54e-06	0.000180824
ENSG00000076641	NA	NA	NA	NA	NA	NA	NA	NA	PAG1	protein_coding	3094.41	-2.40641	0.365533	-6.5833	4.6e-11	2.4e-08
ENSG00000204839	NA	NA	NA	NA	NA	NA	NA	NA	MROH6	protein_coding	31.8318	-2.40624	0.67922	-3.54264	0.000396136	0.00813448
ENSG00000185955	NA	NA	NA	NA	NA	NA	NA	NA	C7orf61	protein_coding	85.1212	-2.40457	0.438924	-5.47833	4.29e-08	7.52e-06
ENSG00000136026	NA	NA	NA	NA	NA	NA	NA	NA	CKAP4	protein_coding	2113.11	-2.39918	0.672807	-3.56592	0.000362584	0.00757543
ENSG00000169896	NA	NA	NA	NA	NA	NA	NA	NA	ITGAM	protein_coding	3134.06	-2.39689	0.500134	-4.79249	1.65e-06	0.000131934
ENSG00000228302	NA	NA	NA	NA	NA	NA	NA	NA	AL512770.1	lncRNA	76.972	-2.39358	0.432899	-5.5292	3.22e-08	5.96e-06
ENSG00000167608	NA	NA	NA	NA	NA	NA	NA	NA	TMC4	protein_coding	104.574	-2.38921	0.539551	-4.42814	9.5e-06	0.000494714
ENSG00000204577	NA	NA	NA	NA	NA	NA	NA	NA	LILRB3	protein_coding	2606.45	-2.38817	0.494793	-4.82661	1.39e-06	0.00011628
ENSG00000154330	NA	NA	NA	NA	NA	NA	NA	NA	PGM5	protein_coding	31.5517	-2.38444	0.831363	-2.86811	0.00412935	0.0455475
ENSG00000113749	NA	NA	NA	NA	NA	NA	NA	NA	HRH2	protein_coding	1358.42	-2.37801	0.532887	-4.46252	8.1e-06	0.000437546
ENSG00000135047	NA	NA	NA	NA	NA	NA	NA	NA	CTSL	protein_coding	149.842	-2.37583	0.537145	-4.42307	9.73e-06	0.000502334
ENSG00000099985	NA	NA	NA	NA	NA	NA	NA	NA	OSM	protein_coding	112.419	-2.37361	0.637756	-3.72181	0.000197797	0.00478484
ENSG00000152804	NA	NA	NA	NA	NA	NA	NA	NA	HHEX	protein_coding	1338.03	-2.37095	0.550657	-4.30568	1.66e-05	0.000737675
ENSG00000148459	NA	NA	NA	NA	NA	NA	NA	NA	PDSS1	protein_coding	109.623	-2.36772	0.299231	-7.91267	2.52e-15	5.58e-12
ENSG00000201044	NA	NA	NA	NA	NA	NA	NA	NA	RNU6-268P	snRNA	9.65332	-2.36241	0.798144	-2.95988	0.00307757	0.0367426
ENSG00000198363	NA	NA	NA	NA	NA	NA	NA	NA	ASPH	protein_coding	423.061	-2.36194	0.508107	-4.64851	3.34e-06	0.000226091
ENSG00000130382	NA	NA	NA	NA	NA	NA	NA	NA	MLLT1	protein_coding	275.644	-2.35778	0.349925	-6.73795	1.61e-11	1.02e-08
ENSG00000163694	NA	NA	NA	NA	NA	NA	NA	NA	RBM47	protein_coding	1282.15	-2.35194	0.560718	-4.19451	2.73e-05	0.00106081
ENSG00000225313	NA	NA	NA	NA	NA	NA	NA	NA	AL513327.1	lncRNA	704.495	-2.35056	0.615306	-3.82015	0.00013337	0.00355649
ENSG00000273983	NA	NA	NA	NA	NA	NA	NA	NA	H3C8	protein_coding	9.01955	-2.34902	0.767446	-3.06083	0.00220727	0.0288652
ENSG00000267702	NA	NA	NA	NA	NA	NA	NA	NA	AP005131.6	lncRNA	20.0122	-2.34337	0.672685	-3.4836	0.000494713	0.00959383
ENSG00000159216	NA	NA	NA	NA	NA	NA	NA	NA	RUNX1	protein_coding	763.806	-2.3414	0.277978	-8.42298	3.67e-17	1.16e-13
ENSG00000196876	NA	NA	NA	NA	NA	NA	NA	NA	SCN8A	protein_coding	22.4094	-2.34085	0.722202	-3.24127	0.00118997	0.0182631
ENSG00000189195	NA	NA	NA	NA	NA	NA	NA	NA	BTBD8	protein_coding	32.4655	-2.3388	0.566042	-4.13185	3.6e-05	0.00130113
ENSG00000189013	NA	NA	NA	NA	NA	NA	NA	NA	KIR2DL4	protein_coding	26.6019	-2.33782	0.685034	-3.4127	0.000643225	0.0116668
ENSG00000179094	NA	NA	NA	NA	NA	NA	NA	NA	PER1	protein_coding	71.178	-2.33551	0.363166	-6.43095	1.27e-10	5.49e-08
ENSG00000134333	NA	NA	NA	NA	NA	NA	NA	NA	LDHA	protein_coding	1592.36	-2.33442	0.451552	-5.16977	2.34e-07	2.81e-05
ENSG00000120129	NA	NA	NA	NA	NA	NA	NA	NA	DUSP1	protein_coding	4857.28	-2.33375	0.589763	-3.95709	7.59e-05	0.00233041
ENSG00000005189	NA	NA	NA	NA	NA	NA	NA	NA	REXO5	protein_coding	33.9818	-2.33009	0.502043	-4.64122	3.46e-06	0.0002307
ENSG00000163449	NA	NA	NA	NA	NA	NA	NA	NA	TMEM169	protein_coding	41.867	-2.32916	0.580623	-4.01149	6.03e-05	0.00196077
ENSG00000203666	NA	NA	NA	NA	NA	NA	NA	NA	EFCAB2	protein_coding	238.583	-2.32898	0.733681	-3.17437	0.0015016	0.0216576
ENSG00000132205	NA	NA	NA	NA	NA	NA	NA	NA	EMILIN2	protein_coding	332.943	-2.32808	0.305715	-7.61519	2.63e-14	4.67e-11
ENSG00000082014	NA	NA	NA	NA	NA	NA	NA	NA	SMARCD3	protein_coding	530.47	-2.32653	0.734779	-3.1663	0.00154394	0.022117
ENSG00000143333	NA	NA	NA	NA	NA	NA	NA	NA	RGS16	protein_coding	35.2374	-2.32355	0.809529	-2.87025	0.00410146	0.0453598
ENSG00000181016	NA	NA	NA	NA	NA	NA	NA	NA	LSMEM1	protein_coding	115.177	-2.32306	0.663817	-3.49954	0.000466058	0.00920334
ENSG00000163625	NA	NA	NA	NA	NA	NA	NA	NA	WDFY3	protein_coding	804.899	-2.32294	0.582083	-3.99075	6.59e-05	0.00208535
ENSG00000167874	NA	NA	NA	NA	NA	NA	NA	NA	TMEM88	protein_coding	57.8752	-2.31646	0.589395	-3.93024	8.49e-05	0.00253479
ENSG00000120278	NA	NA	NA	NA	NA	NA	NA	NA	PLEKHG1	protein_coding	177.867	-2.31088	0.511391	-4.51881	6.22e-06	0.000360528
ENSG00000119669	NA	NA	NA	NA	NA	NA	NA	NA	IRF2BPL	protein_coding	493.759	-2.30422	0.500766	-4.60138	4.2e-06	0.000268567
ENSG00000273729	NA	NA	NA	NA	NA	NA	NA	NA	AC007686.3	lncRNA	193.919	-2.30254	0.530437	-4.34084	1.42e-05	0.000663883
ENSG00000196352	NA	NA	NA	NA	NA	NA	NA	NA	CD55	protein_coding	3414.05	-2.30135	0.571346	-4.02794	5.63e-05	0.00185849
ENSG00000189430	NA	NA	NA	NA	NA	NA	NA	NA	NCR1	protein_coding	270.434	-2.29889	0.364841	-6.30108	2.96e-10	1.11e-07
ENSG00000207042	NA	NA	NA	NA	NA	NA	NA	NA	RNU6-196P	snRNA	21.7523	-2.29719	0.431566	-5.3229	1.02e-07	1.49e-05
ENSG00000231665	NA	NA	NA	NA	NA	NA	NA	NA	OGFOD1P1	processed_pseudogene	18.6203	-2.29593	0.403014	-5.69689	1.22e-08	2.64e-06
ENSG00000058063	NA	NA	NA	NA	NA	NA	NA	NA	ATP11B	protein_coding	897.403	-2.2955	0.356998	-6.43002	1.28e-10	5.49e-08
ENSG00000257408	NA	NA	NA	NA	NA	NA	NA	NA	AC092375.1	transcribed_unprocessed_pseudogene	7.56451	-2.29266	0.606522	-3.78	0.000156825	0.00403149
ENSG00000115129	NA	NA	NA	NA	NA	NA	NA	NA	TP53I3	protein_coding	222.698	-2.28787	0.471212	-4.85528	1.2e-06	0.000104208
ENSG00000250069	NA	NA	NA	NA	NA	NA	NA	NA	AC011379.1	lncRNA	187.402	-2.28264	0.642994	-3.55001	0.000385209	0.00796252
ENSG00000189419	NA	NA	NA	NA	NA	NA	NA	NA	SPATA41	lncRNA	16.0078	-2.28116	0.634542	-3.59497	0.000324423	0.00694859
ENSG00000163235	NA	NA	NA	NA	NA	NA	NA	NA	TGFA	protein_coding	292.749	-2.27765	0.678114	-3.3588	0.000782805	0.0134495
ENSG00000160325	NA	NA	NA	NA	NA	NA	NA	NA	CACFD1	protein_coding	51.6582	-2.27524	0.661118	-3.4415	0.000578496	0.0107797
ENSG00000136048	NA	NA	NA	NA	NA	NA	NA	NA	DRAM1	protein_coding	625.259	-2.27519	0.43967	-5.17475	2.28e-07	2.78e-05
ENSG00000196636	NA	NA	NA	NA	NA	NA	NA	NA	SDHAF3	protein_coding	130.642	-2.27509	0.27651	-8.22786	1.91e-16	4.69e-13
ENSG00000132589	NA	NA	NA	NA	NA	NA	NA	NA	FLOT2	protein_coding	3492.07	-2.27456	0.517992	-4.39111	1.13e-05	0.000558116
ENSG00000225450	NA	NA	NA	NA	NA	NA	NA	NA	AL021707.1	lncRNA	83.5425	-2.26905	0.594448	-3.81707	0.000135046	0.00357964
ENSG00000270210	NA	NA	NA	NA	NA	NA	NA	NA	AC104695.3	lncRNA	110.562	-2.26892	0.625054	-3.62995	0.000283473	0.00631583
ENSG00000061918	NA	NA	NA	NA	NA	NA	NA	NA	GUCY1B1	protein_coding	32.2034	-2.26255	0.73011	-3.09892	0.00194229	0.0262768
ENSG00000051009	NA	NA	NA	NA	NA	NA	NA	NA	FAM160A2	protein_coding	956.082	-2.26072	0.404271	-5.59208	2.24e-08	4.52e-06
ENSG00000274180	NA	NA	NA	NA	NA	NA	NA	NA	NATD1	protein_coding	1235.26	-2.26021	0.613214	-3.68584	0.000227946	0.00533625
ENSG00000167536	NA	NA	NA	NA	NA	NA	NA	NA	DHRS13	protein_coding	70.7902	-2.25815	0.639141	-3.5331	0.000410715	0.00837946
ENSG00000260911	NA	NA	NA	NA	NA	NA	NA	NA	AC135050.3	lncRNA	224.438	-2.25648	0.412639	-5.46842	4.54e-08	7.8e-06
ENSG00000182308	NA	NA	NA	NA	NA	NA	NA	NA	DCAF4L1	protein_coding	59.6264	-2.25482	0.478371	-4.71355	2.43e-06	0.000175613
ENSG00000176788	NA	NA	NA	NA	NA	NA	NA	NA	BASP1	protein_coding	7166.68	-2.25481	0.621547	-3.62774	0.000285917	0.00636388
ENSG00000132010	NA	NA	NA	NA	NA	NA	NA	NA	ZNF20	protein_coding	19.7107	-2.25475	0.564308	-3.9956	6.45e-05	0.00205435
ENSG00000064999	NA	NA	NA	NA	NA	NA	NA	NA	ANKS1A	protein_coding	216.394	-2.25426	0.395716	-5.69666	1.22e-08	2.64e-06
ENSG00000163659	NA	NA	NA	NA	NA	NA	NA	NA	TIPARP	protein_coding	535.187	-2.25401	0.246105	-9.15875	5.25e-20	3.88e-16
ENSG00000188559	NA	NA	NA	NA	NA	NA	NA	NA	RALGAPA2	protein_coding	1607.01	-2.25376	0.442974	-5.08779	3.62e-07	4.05e-05
ENSG00000111052	NA	NA	NA	NA	NA	NA	NA	NA	LIN7A	protein_coding	559.58	-2.25373	0.647	-3.48335	0.000495187	0.00959883
ENSG00000140443	NA	NA	NA	NA	NA	NA	NA	NA	IGF1R	protein_coding	392.878	-2.25249	0.560507	-4.01867	5.85e-05	0.00191744
ENSG00000256826	NA	NA	NA	NA	NA	NA	NA	NA	ATP5MFP4	processed_pseudogene	70.8939	-2.25221	0.509195	-4.42308	9.73e-06	0.000502334
ENSG00000111817	NA	NA	NA	NA	NA	NA	NA	NA	DSE	protein_coding	365.996	-2.24822	0.624785	-3.59839	0.000320192	0.0068856
ENSG00000157800	NA	NA	NA	NA	NA	NA	NA	NA	SLC37A3	protein_coding	909.419	-2.24552	0.58579	-3.83332	0.000126428	0.00341455
ENSG00000243176	NA	NA	NA	NA	NA	NA	NA	NA	AC092944.1	lncRNA	17.6531	-2.24395	0.686243	-3.2699	0.00107585	0.0169643
ENSG00000197903	NA	NA	NA	NA	NA	NA	NA	NA	H2BC12	protein_coding	230.09	-2.24081	0.689116	-3.25172	0.00114708	0.017815
ENSG00000187699	NA	NA	NA	NA	NA	NA	NA	NA	C2orf88	protein_coding	118.914	-2.23993	0.577502	-3.87865	0.000105037	0.00296352
ENSG00000258311	NA	NA	NA	NA	NA	NA	NA	NA	AC009779.4	protein_coding	58.0045	-2.23914	0.468713	-4.77721	1.78e-06	0.000139093
ENSG00000260286	NA	NA	NA	NA	NA	NA	NA	NA	ARMH2	protein_coding	34.6208	-2.23869	0.523758	-4.27428	1.92e-05	0.000827006
ENSG00000069020	NA	NA	NA	NA	NA	NA	NA	NA	MAST4	protein_coding	112.477	-2.23831	0.352115	-6.35676	2.06e-10	8.3e-08
ENSG00000196083	NA	NA	NA	NA	NA	NA	NA	NA	IL1RAP	protein_coding	311.848	-2.23806	0.454194	-4.92755	8.33e-07	7.68e-05
ENSG00000136869	NA	NA	NA	NA	NA	NA	NA	NA	TLR4	protein_coding	1253	-2.23461	0.55095	-4.05592	4.99e-05	0.00168976
ENSG00000185883	NA	NA	NA	NA	NA	NA	NA	NA	ATP6V0C	protein_coding	5.16727	-2.23426	0.732821	-3.04884	0.00229724	0.0296811
ENSG00000159588	NA	NA	NA	NA	NA	NA	NA	NA	CCDC17	protein_coding	51.7913	-2.23281	0.482897	-4.62379	3.77e-06	0.000245433
ENSG00000163171	NA	NA	NA	NA	NA	NA	NA	NA	CDC42EP3	protein_coding	3315.93	-2.23185	0.322433	-6.92191	4.46e-12	3.4e-09
ENSG00000103005	NA	NA	NA	NA	NA	NA	NA	NA	USB1	protein_coding	1294.7	-2.23156	0.380922	-5.85831	4.68e-09	1.13e-06
ENSG00000158882	NA	NA	NA	NA	NA	NA	NA	NA	TOMM40L	protein_coding	83.522	-2.23132	0.460885	-4.84139	1.29e-06	0.000109406
ENSG00000014164	NA	NA	NA	NA	NA	NA	NA	NA	ZC3H3	protein_coding	189.908	-2.22939	0.289931	-7.6894	1.48e-14	2.98e-11
ENSG00000090339	NA	NA	NA	NA	NA	NA	NA	NA	ICAM1	protein_coding	85.0069	-2.22794	0.6292	-3.54091	0.000398743	0.0081842
ENSG00000217275	NA	NA	NA	NA	NA	NA	NA	NA	AL031777.1	processed_pseudogene	187.3	-2.22679	0.660154	-3.37314	0.000743167	0.0129188
ENSG00000164088	NA	NA	NA	NA	NA	NA	NA	NA	PPM1M	protein_coding	1025.04	-2.22467	0.381051	-5.83825	5.28e-09	1.26e-06
ENSG00000116679	NA	NA	NA	NA	NA	NA	NA	NA	IVNS1ABP	protein_coding	1917.81	-2.22205	0.479092	-4.63805	3.52e-06	0.000232883
ENSG00000173930	NA	NA	NA	NA	NA	NA	NA	NA	SLCO4C1	protein_coding	180.78	-2.21941	0.46589	-4.7638	1.9e-06	0.000146598
ENSG00000156042	NA	NA	NA	NA	NA	NA	NA	NA	CFAP70	protein_coding	17.3268	-2.21783	0.680348	-3.25985	0.00111472	0.0174426
ENSG00000155744	NA	NA	NA	NA	NA	NA	NA	NA	FAM126B	protein_coding	1894.35	-2.21436	0.406274	-5.45042	5.03e-08	8.33e-06
ENSG00000049759	NA	NA	NA	NA	NA	NA	NA	NA	NEDD4L	protein_coding	134.315	-2.21339	0.523619	-4.2271	2.37e-05	0.000958789
ENSG00000155974	NA	NA	NA	NA	NA	NA	NA	NA	GRIP1	protein_coding	19.5181	-2.21155	0.59809	-3.69769	0.000217571	0.00514791
ENSG00000100906	NA	NA	NA	NA	NA	NA	NA	NA	NFKBIA	protein_coding	1959.54	-2.21084	0.345704	-6.39517	1.6e-10	6.83e-08
ENSG00000256433	NA	NA	NA	NA	NA	NA	NA	NA	AC005840.2	lncRNA	23.4868	-2.20924	0.678386	-3.25661	0.00112752	0.0175935
ENSG00000102057	NA	NA	NA	NA	NA	NA	NA	NA	KCND1	protein_coding	61.229	-2.20668	0.516335	-4.27373	1.92e-05	0.000828249
ENSG00000232450	NA	NA	NA	NA	NA	NA	NA	NA	AL133517.1	transcribed_processed_pseudogene	8.05637	-2.20636	0.718866	-3.06922	0.00214616	0.0283338
ENSG00000158470	NA	NA	NA	NA	NA	NA	NA	NA	B4GALT5	protein_coding	2786.99	-2.20614	0.503994	-4.37731	1.2e-05	0.000583112
ENSG00000173110	NA	NA	NA	NA	NA	NA	NA	NA	HSPA6	protein_coding	1242.93	-2.20537	0.563749	-3.91197	9.15e-05	0.00267469
ENSG00000211459	NA	NA	NA	NA	NA	NA	NA	NA	MT-RNR1	Mt_rRNA	11110.7	-2.20488	0.697241	-3.16229	0.00156536	0.0223371
ENSG00000100031	NA	NA	NA	NA	NA	NA	NA	NA	GGT1	protein_coding	144.805	-2.2024	0.710176	-3.10121	0.00192732	0.0261621
ENSG00000158869	NA	NA	NA	NA	NA	NA	NA	NA	FCER1G	protein_coding	13232.6	-2.20116	0.532282	-4.13533	3.54e-05	0.00129002
ENSG00000107566	NA	NA	NA	NA	NA	NA	NA	NA	ERLIN1	protein_coding	264.769	-2.1992	0.30836	-7.13193	9.9e-13	1.02e-09
ENSG00000233154	NA	NA	NA	NA	NA	NA	NA	NA	LINC01762	lncRNA	36.6389	-2.19763	0.483365	-4.54653	5.45e-06	0.000325753
ENSG00000119535	NA	NA	NA	NA	NA	NA	NA	NA	CSF3R	protein_coding	28847.7	-2.19546	0.53039	-4.13933	3.48e-05	0.00127519
ENSG00000115425	NA	NA	NA	NA	NA	NA	NA	NA	PECR	protein_coding	201.447	-2.19356	0.43197	-5.07804	3.81e-07	4.2e-05
ENSG00000100364	NA	NA	NA	NA	NA	NA	NA	NA	KIAA0930	protein_coding	1032.61	-2.19356	0.360565	-6.08366	1.17e-09	3.61e-07
ENSG00000131370	NA	NA	NA	NA	NA	NA	NA	NA	SH3BP5	protein_coding	28.7013	-2.1935	0.376314	-5.82892	5.58e-09	1.32e-06
ENSG00000180953	NA	NA	NA	NA	NA	NA	NA	NA	ST20	protein_coding	631.389	-2.19262	0.488535	-4.48816	7.18e-06	0.000402789
ENSG00000134686	NA	NA	NA	NA	NA	NA	NA	NA	PHC2	protein_coding	2006.8	-2.19255	0.644696	-3.40091	0.000671616	0.0120048
ENSG00000148450	NA	NA	NA	NA	NA	NA	NA	NA	MSRB2	protein_coding	828.661	-2.18927	0.555119	-3.94378	8.02e-05	0.00242503
ENSG00000224892	NA	NA	NA	NA	NA	NA	NA	NA	RPS4XP16	transcribed_processed_pseudogene	47.4068	-2.18533	0.568783	-3.84211	0.000121979	0.00332277
ENSG00000228028	NA	NA	NA	NA	NA	NA	NA	NA	AC069257.2	lncRNA	8.0026	-2.18335	0.768833	-2.83982	0.00451396	0.0486636
ENSG00000260563	NA	NA	NA	NA	NA	NA	NA	NA	AC132872.1	lncRNA	476.374	-2.18333	0.352598	-6.19213	5.94e-10	2.05e-07
ENSG00000273136	NA	NA	NA	NA	NA	NA	NA	NA	NBPF26	protein_coding	16.485	-2.18317	0.659353	-3.31107	0.000929387	0.0152239
ENSG00000243498	NA	NA	NA	NA	NA	NA	NA	NA	UBA52P5	processed_pseudogene	20.8555	-2.18051	0.689246	-3.16362	0.00155818	0.0222862
ENSG00000165959	NA	NA	NA	NA	NA	NA	NA	NA	CLMN	protein_coding	1420.65	-2.17974	0.486368	-4.48167	7.41e-06	0.000411134
ENSG00000073737	NA	NA	NA	NA	NA	NA	NA	NA	DHRS9	protein_coding	1450.39	-2.17806	0.522881	-4.1655	3.11e-05	0.00117212
ENSG00000155287	NA	NA	NA	NA	NA	NA	NA	NA	SLC25A28	protein_coding	1054.06	-2.16646	0.325866	-6.64831	2.96e-11	1.71e-08
ENSG00000173334	NA	NA	NA	NA	NA	NA	NA	NA	TRIB1	protein_coding	430.159	-2.16592	0.475418	-4.55583	5.22e-06	0.000316283
ENSG00000145491	NA	NA	NA	NA	NA	NA	NA	NA	ROPN1L	protein_coding	229.683	-2.16503	0.655129	-3.30474	0.000950636	0.015486
ENSG00000113742	NA	NA	NA	NA	NA	NA	NA	NA	CPEB4	protein_coding	992.837	-2.16338	0.425365	-5.08595	3.66e-07	4.05e-05
ENSG00000259712	NA	NA	NA	NA	NA	NA	NA	NA	AC023906.5	lncRNA	7.99584	-2.15963	0.634144	-3.40558	0.00066023	0.0118587
ENSG00000068650	NA	NA	NA	NA	NA	NA	NA	NA	ATP11A	protein_coding	837.876	-2.15832	0.456798	-4.72488	2.3e-06	0.000167739
ENSG00000126861	NA	NA	NA	NA	NA	NA	NA	NA	OMG	protein_coding	76.6766	-2.15754	0.379817	-5.68048	1.34e-08	2.85e-06
ENSG00000173421	NA	NA	NA	NA	NA	NA	NA	NA	CCDC36	protein_coding	27.8016	-2.15607	0.603435	-3.57299	0.000352933	0.00744049
ENSG00000229320	NA	NA	NA	NA	NA	NA	NA	NA	KRT8P12	transcribed_processed_pseudogene	118.03	-2.15589	0.47121	-4.57521	4.76e-06	0.000295127
ENSG00000212176	NA	NA	NA	NA	NA	NA	NA	NA	RNA5SP207	rRNA_pseudogene	11.664	-2.15283	0.706315	-3.04797	0.00230389	0.0297251
ENSG00000268734	NA	NA	NA	NA	NA	NA	NA	NA	AC245128.3	lncRNA	1108.32	-2.15145	0.74025	-2.90639	0.00365626	0.0417173
ENSG00000280003	NA	NA	NA	NA	NA	NA	NA	NA	AC097637.2	TEC	71.0898	-2.15119	0.455154	-4.72629	2.29e-06	0.000167125
ENSG00000116260	NA	NA	NA	NA	NA	NA	NA	NA	QSOX1	protein_coding	536.852	-2.15113	0.555406	-3.87309	0.000107465	0.00301836
ENSG00000168062	NA	NA	NA	NA	NA	NA	NA	NA	BATF2	protein_coding	1080.66	-2.14939	0.567132	-3.78993	0.000150687	0.00390771
ENSG00000171786	NA	NA	NA	NA	NA	NA	NA	NA	NHLH1	protein_coding	31.0164	-2.14898	0.563327	-3.81479	0.000136296	0.00360416
ENSG00000276961	NA	NA	NA	NA	NA	NA	NA	NA	MIR7848	miRNA	108.188	-2.14622	0.532143	-4.03317	5.5e-05	0.00182443
ENSG00000119121	NA	NA	NA	NA	NA	NA	NA	NA	TRPM6	protein_coding	228.928	-2.14483	0.558634	-3.83942	0.000123324	0.00334911
ENSG00000109466	NA	NA	NA	NA	NA	NA	NA	NA	KLHL2	protein_coding	1104.99	-2.14092	0.505914	-4.23179	2.32e-05	0.000943844
ENSG00000167634	NA	NA	NA	NA	NA	NA	NA	NA	NLRP7	protein_coding	171.606	-2.13798	0.382828	-5.5847	2.34e-08	4.65e-06
ENSG00000158887	NA	NA	NA	NA	NA	NA	NA	NA	MPZ	protein_coding	79.026	-2.13652	0.403307	-5.29751	1.17e-07	1.64e-05
ENSG00000101916	NA	NA	NA	NA	NA	NA	NA	NA	TLR8	protein_coding	1597.83	-2.1356	0.473343	-4.51173	6.43e-06	0.000369394
ENSG00000142657	NA	NA	NA	NA	NA	NA	NA	NA	PGD	protein_coding	4667.3	-2.13447	0.668659	-3.19217	0.00141211	0.0207039
ENSG00000180667	NA	NA	NA	NA	NA	NA	NA	NA	YOD1	protein_coding	400.772	-2.13313	0.513374	-4.15513	3.25e-05	0.00121119
ENSG00000110080	NA	NA	NA	NA	NA	NA	NA	NA	ST3GAL4	protein_coding	303.995	-2.13158	0.579698	-3.67706	0.000235939	0.00546628
ENSG00000105352	NA	NA	NA	NA	NA	NA	NA	NA	CEACAM4	protein_coding	417.439	-2.12671	0.707437	-3.00621	0.00264525	0.0329119
ENSG00000253214	NA	NA	NA	NA	NA	NA	NA	NA	AC079209.1	lncRNA	24.4288	-2.12469	0.54434	-3.90325	9.49e-05	0.00276208
ENSG00000235090	NA	NA	NA	NA	NA	NA	NA	NA	RPL7L1P3	processed_pseudogene	34.0126	-2.122	0.360986	-5.87834	4.14e-09	1.03e-06
ENSG00000165555	NA	NA	NA	NA	NA	NA	NA	NA	NOXRED1	protein_coding	16.9504	-2.12193	0.707699	-2.99835	0.00271447	0.0335468
ENSG00000266709	NA	NA	NA	NA	NA	NA	NA	NA	AC005224.3	lncRNA	18.8658	-2.12163	0.647232	-3.278	0.00104546	0.0166092
ENSG00000026508	NA	NA	NA	NA	NA	NA	NA	NA	CD44	protein_coding	4293.73	-2.1176	0.35689	-5.93349	2.97e-09	7.73e-07
ENSG00000257335	NA	NA	NA	NA	NA	NA	NA	NA	MGAM	protein_coding	364.68	-2.11647	0.731386	-2.89378	0.00380635	0.0430137
ENSG00000138821	NA	NA	NA	NA	NA	NA	NA	NA	SLC39A8	protein_coding	87.3183	-2.11388	0.368182	-5.7414	9.39e-09	2.11e-06
ENSG00000145428	NA	NA	NA	NA	NA	NA	NA	NA	RNF175	protein_coding	809.043	-2.11327	0.427096	-4.94799	7.5e-07	7.02e-05
ENSG00000173281	NA	NA	NA	NA	NA	NA	NA	NA	PPP1R3B	protein_coding	1376.46	-2.113	0.589552	-3.58407	0.000338284	0.0071795
ENSG00000124215	NA	NA	NA	NA	NA	NA	NA	NA	CDH26	protein_coding	29.1644	-2.10985	0.526796	-4.00506	6.2e-05	0.00199004
ENSG00000237719	NA	NA	NA	NA	NA	NA	NA	NA	Z95152.1	processed_pseudogene	149.869	-2.10904	0.570011	-3.7	0.000215603	0.00511226
ENSG00000022840	NA	NA	NA	NA	NA	NA	NA	NA	RNF10	protein_coding	2664.07	-2.10521	0.481194	-4.37497	1.21e-05	0.000587279
ENSG00000096063	NA	NA	NA	NA	NA	NA	NA	NA	SRPK1	protein_coding	1612.3	-2.1051	0.570938	-3.68709	0.000226831	0.00531588
ENSG00000187325	NA	NA	NA	NA	NA	NA	NA	NA	TAF9B	protein_coding	280.562	-2.10426	0.387179	-5.43485	5.48e-08	8.9e-06
ENSG00000064932	NA	NA	NA	NA	NA	NA	NA	NA	SBNO2	protein_coding	785.976	-2.10283	0.39024	-5.38857	7.1e-08	1.1e-05
ENSG00000113140	NA	NA	NA	NA	NA	NA	NA	NA	SPARC	protein_coding	380.442	-2.10264	0.725439	-2.89844	0.00375025	0.0425269
ENSG00000277715	NA	NA	NA	NA	NA	NA	NA	NA	AC079174.2	lncRNA	55.9436	-2.10256	0.493786	-4.25805	2.06e-05	0.000873244
ENSG00000100644	NA	NA	NA	NA	NA	NA	NA	NA	HIF1A	protein_coding	882.215	-2.1012	0.379385	-5.53844	3.05e-08	5.7e-06
ENSG00000097033	NA	NA	NA	NA	NA	NA	NA	NA	SH3GLB1	protein_coding	1912.56	-2.1008	0.435751	-4.8211	1.43e-06	0.000118643
ENSG00000198019	NA	NA	NA	NA	NA	NA	NA	NA	FCGR1B	protein_coding	176.258	-2.09903	0.676301	-3.10369	0.00191125	0.0260476
ENSG00000085117	NA	NA	NA	NA	NA	NA	NA	NA	CD82	protein_coding	683.327	-2.09887	0.488258	-4.2987	1.72e-05	0.000758697
ENSG00000147454	NA	NA	NA	NA	NA	NA	NA	NA	SLC25A37	protein_coding	32971.1	-2.09858	0.529705	-3.9618	7.44e-05	0.00229342
ENSG00000224397	NA	NA	NA	NA	NA	NA	NA	NA	SMIM25	lncRNA	856.658	-2.09728	0.519672	-4.03577	5.44e-05	0.001807
ENSG00000224165	NA	NA	NA	NA	NA	NA	NA	NA	DNAJC27-AS1	lncRNA	16.9379	-2.09708	0.678086	-3.09264	0.00198383	0.0266838
ENSG00000108582	NA	NA	NA	NA	NA	NA	NA	NA	CPD	protein_coding	1052.13	-2.09684	0.40943	-5.12137	3.03e-07	3.5e-05
ENSG00000166523	NA	NA	NA	NA	NA	NA	NA	NA	CLEC4E	protein_coding	3895.97	-2.09579	0.598065	-3.50428	0.00045784	0.00910193
ENSG00000176809	NA	NA	NA	NA	NA	NA	NA	NA	LRRC37A3	protein_coding	33.4009	-2.09509	0.579342	-3.61632	0.000298817	0.00657174
ENSG00000279469	NA	NA	NA	NA	NA	NA	NA	NA	AC109454.4	TEC	9.55185	-2.09294	0.709081	-2.95162	0.0031611	0.037437
ENSG00000135503	NA	NA	NA	NA	NA	NA	NA	NA	ACVR1B	protein_coding	535.416	-2.09249	0.435635	-4.80332	1.56e-06	0.000126368
ENSG00000133112	NA	NA	NA	NA	NA	NA	NA	NA	TPT1	protein_coding	12946.1	-2.08589	0.443163	-4.70683	2.52e-06	0.000180036
ENSG00000179152	NA	NA	NA	NA	NA	NA	NA	NA	TCAIM	protein_coding	259.583	-2.08276	0.283432	-7.34835	2.01e-13	2.61e-10
ENSG00000060138	NA	NA	NA	NA	NA	NA	NA	NA	YBX3	protein_coding	2013.61	-2.0806	0.656762	-3.16797	0.00153506	0.0220111
ENSG00000185950	NA	NA	NA	NA	NA	NA	NA	NA	IRS2	protein_coding	478.528	-2.08035	0.540856	-3.84641	0.00011986	0.00327917
ENSG00000023839	NA	NA	NA	NA	NA	NA	NA	NA	ABCC2	protein_coding	68.7813	-2.07935	0.409305	-5.0802	3.77e-07	4.16e-05
ENSG00000252164	NA	NA	NA	NA	NA	NA	NA	NA	RNA5SP282	rRNA_pseudogene	20.32	-2.07868	0.543918	-3.82169	0.000132541	0.00354508
ENSG00000132357	NA	NA	NA	NA	NA	NA	NA	NA	CARD6	protein_coding	191.567	-2.07829	0.475466	-4.37105	1.24e-05	0.000595306
ENSG00000135932	NA	NA	NA	NA	NA	NA	NA	NA	CAB39	protein_coding	1220.5	-2.07721	0.379063	-5.47984	4.26e-08	7.48e-06
ENSG00000165312	NA	NA	NA	NA	NA	NA	NA	NA	OTUD1	protein_coding	277.999	-2.07106	0.376565	-5.49987	3.8e-08	6.87e-06
ENSG00000072401	NA	NA	NA	NA	NA	NA	NA	NA	UBE2D1	protein_coding	829.503	-2.0694	0.492744	-4.19974	2.67e-05	0.00104192
ENSG00000146828	NA	NA	NA	NA	NA	NA	NA	NA	SLC12A9	protein_coding	2000.53	-2.06894	0.415397	-4.98064	6.34e-07	6.27e-05
ENSG00000008516	NA	NA	NA	NA	NA	NA	NA	NA	MMP25	protein_coding	3208.79	-2.06847	0.53332	-3.87848	0.000105111	0.00296352
ENSG00000185219	NA	NA	NA	NA	NA	NA	NA	NA	ZNF445	protein_coding	718.241	-2.06738	0.344228	-6.00585	1.9e-09	5.47e-07
ENSG00000188215	NA	NA	NA	NA	NA	NA	NA	NA	DCUN1D3	protein_coding	110.86	-2.06736	0.380023	-5.44008	5.33e-08	8.74e-06
ENSG00000232533	NA	NA	NA	NA	NA	NA	NA	NA	AC093673.1	lncRNA	337.322	-2.06451	0.466402	-4.42646	9.58e-06	0.000497985
ENSG00000100580	NA	NA	NA	NA	NA	NA	NA	NA	TMED8	protein_coding	724.382	-2.06397	0.407335	-5.06701	4.04e-07	4.39e-05
ENSG00000132423	NA	NA	NA	NA	NA	NA	NA	NA	COQ3	protein_coding	64.9863	-2.06096	0.287711	-7.16331	7.87e-13	8.94e-10
ENSG00000255443	NA	NA	NA	NA	NA	NA	NA	NA	CD44-AS1	lncRNA	18.3838	-2.06034	0.538042	-3.82934	0.000128488	0.00345966
ENSG00000207248	NA	NA	NA	NA	NA	NA	NA	NA	RNU6-1005P	snRNA	37.1269	-2.05531	0.519458	-3.95664	7.6e-05	0.00233314
ENSG00000251194	NA	NA	NA	NA	NA	NA	NA	NA	AL133330.1	lncRNA	140.366	-2.05141	0.326807	-6.27714	3.45e-10	1.24e-07
ENSG00000265666	NA	NA	NA	NA	NA	NA	NA	NA	RARA-AS1	lncRNA	129.052	-2.05117	0.48137	-4.26112	2.03e-05	0.000864647
ENSG00000261737	NA	NA	NA	NA	NA	NA	NA	NA	AL049597.2	lncRNA	13.0622	-2.04937	0.595374	-3.44215	0.000577101	0.0107582
ENSG00000172216	NA	NA	NA	NA	NA	NA	NA	NA	CEBPB	protein_coding	2329.87	-2.04898	0.387056	-5.29376	1.2e-07	1.67e-05
ENSG00000251215	NA	NA	NA	NA	NA	NA	NA	NA	GOLGA5P1	processed_pseudogene	122.409	-2.04869	0.45539	-4.49877	6.83e-06	0.000388115
ENSG00000136383	NA	NA	NA	NA	NA	NA	NA	NA	ALPK3	protein_coding	25.0137	-2.04773	0.534372	-3.83203	0.000127091	0.00343037
ENSG00000004660	NA	NA	NA	NA	NA	NA	NA	NA	CAMKK1	protein_coding	216.654	-2.0467	0.478614	-4.2763	1.9e-05	0.000821966
ENSG00000276758	NA	NA	NA	NA	NA	NA	NA	NA	AC245884.12	unprocessed_pseudogene	88.7751	-2.0453	0.682019	-2.99889	0.00270961	0.0335148
ENSG00000223799	NA	NA	NA	NA	NA	NA	NA	NA	IL10RB-DT	lncRNA	56.3608	-2.04062	0.467332	-4.36655	1.26e-05	0.000603536
ENSG00000101336	NA	NA	NA	NA	NA	NA	NA	NA	HCK	protein_coding	12437.7	-2.03707	0.496878	-4.09975	4.14e-05	0.00145509
ENSG00000245958	NA	NA	NA	NA	NA	NA	NA	NA	AC093752.1	transcribed_unprocessed_pseudogene	201.968	-2.03689	0.389689	-5.22696	1.72e-07	2.25e-05
ENSG00000103569	NA	NA	NA	NA	NA	NA	NA	NA	AQP9	protein_coding	12285.9	-2.03665	0.5739	-3.54878	0.000387021	0.0079843
ENSG00000273033	NA	NA	NA	NA	NA	NA	NA	NA	LINC02035	lncRNA	358.73	-2.03308	0.460994	-4.4102	1.03e-05	0.000523979
ENSG00000272669	NA	NA	NA	NA	NA	NA	NA	NA	AL021707.6	lncRNA	786.643	-2.03261	0.468678	-4.3369	1.45e-05	0.000670921
ENSG00000011198	NA	NA	NA	NA	NA	NA	NA	NA	ABHD5	protein_coding	3034.53	-2.0293	0.682902	-2.97158	0.00296276	0.0357964
ENSG00000076944	NA	NA	NA	NA	NA	NA	NA	NA	STXBP2	protein_coding	650.991	-2.02841	0.380441	-5.33173	9.73e-08	1.44e-05
ENSG00000181218	NA	NA	NA	NA	NA	NA	NA	NA	H2AW	protein_coding	165.629	-2.02668	0.513814	-3.94438	8e-05	0.0024235
ENSG00000138463	NA	NA	NA	NA	NA	NA	NA	NA	SLC49A4	protein_coding	201.631	-2.02413	0.530045	-3.81878	0.000134113	0.00356988
ENSG00000075426	NA	NA	NA	NA	NA	NA	NA	NA	FOSL2	protein_coding	1450.91	-2.02406	0.439393	-4.60648	4.1e-06	0.000263273
ENSG00000137462	NA	NA	NA	NA	NA	NA	NA	NA	TLR2	protein_coding	3884.07	-2.02385	0.456691	-4.43155	9.36e-06	0.000488093
ENSG00000266378	NA	NA	NA	NA	NA	NA	NA	NA	AC005224.2	lncRNA	245.136	-2.02369	0.519028	-3.89901	9.66e-05	0.00279984
ENSG00000135540	NA	NA	NA	NA	NA	NA	NA	NA	NHSL1	protein_coding	105.008	-2.02367	0.554624	-3.64873	0.000263536	0.00596768
ENSG00000172771	NA	NA	NA	NA	NA	NA	NA	NA	EFCAB12	protein_coding	60.3101	-2.02036	0.576076	-3.50711	0.000453009	0.00903835
ENSG00000140678	NA	NA	NA	NA	NA	NA	NA	NA	ITGAX	protein_coding	4915.93	-2.02021	0.392683	-5.14464	2.68e-07	3.14e-05
ENSG00000092036	NA	NA	NA	NA	NA	NA	NA	NA	HAUS4	protein_coding	267.091	-2.01652	0.492726	-4.09257	4.27e-05	0.00149258
ENSG00000238279	NA	NA	NA	NA	NA	NA	NA	NA	BX470102.1	lncRNA	16.7646	-2.01649	0.466161	-4.32573	1.52e-05	0.000692048
ENSG00000104419	NA	NA	NA	NA	NA	NA	NA	NA	NDRG1	protein_coding	564.085	-2.0158	0.326398	-6.17591	6.58e-10	2.21e-07
ENSG00000042832	NA	NA	NA	NA	NA	NA	NA	NA	TG	protein_coding	33.8724	-2.01546	0.51867	-3.88581	0.000101988	0.00290266
ENSG00000115607	NA	NA	NA	NA	NA	NA	NA	NA	IL18RAP	protein_coding	3586.52	-2.01478	0.550675	-3.65874	0.00025346	0.00580181
ENSG00000115107	NA	NA	NA	NA	NA	NA	NA	NA	STEAP3	protein_coding	29.9559	-2.012	0.632529	-3.18089	0.00146825	0.021314
ENSG00000187837	NA	NA	NA	NA	NA	NA	NA	NA	H1-2	protein_coding	471.808	-2.01004	0.586453	-3.42745	0.000609283	0.0112072
ENSG00000077984	NA	NA	NA	NA	NA	NA	NA	NA	CST7	protein_coding	4989.54	-2.00746	0.285229	-7.03805	1.95e-12	1.66e-09
ENSG00000259475	NA	NA	NA	NA	NA	NA	NA	NA	AC036108.1	lncRNA	327.615	-2.0059	0.694277	-2.88919	0.0038623	0.0434676
ENSG00000197063	NA	NA	NA	NA	NA	NA	NA	NA	MAFG	protein_coding	465.319	-2.00573	0.407401	-4.92323	8.51e-07	7.84e-05
ENSG00000121060	NA	NA	NA	NA	NA	NA	NA	NA	TRIM25	protein_coding	7897.6	-2.00338	0.416727	-4.80742	1.53e-06	0.000124488
ENSG00000073008	NA	NA	NA	NA	NA	NA	NA	NA	PVR	protein_coding	35.2428	-2.00227	0.452916	-4.42083	9.83e-06	0.000505938

## Sheet: Overlap_HIV.TB.Up_HIV.TB.ART.Do
Geneid	name_HIV_TB	biotype_HIV_TB	baseMean_HIV_TB	log2FoldChange_HIV_TB	lfcSE_HIV_TB	stat_HIV_TB	pvalue_HIV_TB	padj_HIV_TB	name_HIV_TB_ART	biotype_HIV_TB_ART	baseMean_HIV_TB_ART	log2FoldChange_HIV_TB_ART	lfcSE_HIV_TB_ART	stat_HIV_TB_ART	pvalue_HIV_TB_ART	padj_HIV_TB_ART
ENSG00000259707	AC105339.4	processed_pseudogene	4.19274	5.0137	0.951992	5.26654	1.39e-07	1.18e-05	AC105339.4	processed_pseudogene	1.67832	-5.73018	1.64127	-3.4913	0.00048067	0.00940469
ENSG00000146122	DAAM2	protein_coding	53.3315	4.92922	1.13181	4.35516	1.33e-05	0.000388851	DAAM2	protein_coding	48.4586	-8.22277	2.2563	-3.64437	0.000268051	0.00603906
ENSG00000103723	AP3B2	protein_coding	232.933	4.8849	0.657391	7.43073	1.08e-13	1.71e-10	AP3B2	protein_coding	82.5748	-5.99258	0.720065	-8.32227	8.63e-17	2.39e-13
ENSG00000232814	COL4A2-AS1	lncRNA	3.2336	4.51194	0.746855	6.04125	1.53e-09	3.84e-07	COL4A2-AS1	lncRNA	2.4037	-6.19916	1.46825	-4.22215	2.42e-05	0.000972956
ENSG00000115590	IL1R2	protein_coding	5610.92	4.36702	0.519708	8.40284	4.36e-17	3.75e-13	IL1R2	protein_coding	4737.33	-6.18502	0.93559	-6.61082	3.82e-11	2.02e-08
ENSG00000183578	TNFAIP8L3	protein_coding	16.7361	4.08454	0.597	6.84177	7.82e-12	5.81e-09	TNFAIP8L3	protein_coding	8.53251	-5.42647	0.855647	-6.34195	2.27e-10	9.05e-08
ENSG00000152463	OLAH	protein_coding	98.2278	3.96152	0.706619	5.60631	2.07e-08	2.77e-06	OLAH	protein_coding	61.8639	-5.96525	1.27076	-4.69422	2.68e-06	0.000189057
ENSG00000204791	SMPD5	transcribed_unitary_pseudogene	10.3087	3.93688	0.590516	6.66685	2.61e-11	1.66e-08	SMPD5	transcribed_unitary_pseudogene	4.58988	-4.63339	1.04051	-4.45301	8.47e-06	0.00045079
ENSG00000271522	AC016831.5	lncRNA	25.2237	3.7973	0.688541	5.51499	3.49e-08	4.1e-06	AC016831.5	lncRNA	16.789	-5.17514	1.16367	-4.44727	8.7e-06	0.000461879
ENSG00000254338	MAFA-AS1	lncRNA	16.8407	3.68185	0.824113	4.46765	7.91e-06	0.000258468	MAFA-AS1	lncRNA	9.0325	-4.64775	1.45102	-3.2031	0.00135958	0.0201471
ENSG00000204277	LINC01993	lncRNA	75.6072	3.56668	0.52785	6.75699	1.41e-11	9.43e-09	LINC01993	lncRNA	28.0767	-3.72687	0.890291	-4.18612	2.84e-05	0.00109008
ENSG00000163958	ZDHHC19	protein_coding	958.035	3.54405	0.673311	5.26361	1.41e-07	1.2e-05	ZDHHC19	protein_coding	588.061	-6.06739	1.21187	-5.00664	5.54e-07	5.72e-05
ENSG00000135424	ITGA7	protein_coding	119.968	3.48044	0.583856	5.96113	2.5e-09	5.72e-07	ITGA7	protein_coding	57.4779	-4.77977	0.755931	-6.32302	2.57e-10	1.01e-07
ENSG00000267461	AC079210.1	lncRNA	9.32817	3.47903	0.651687	5.3385	9.37e-08	8.73e-06	AC079210.1	lncRNA	9.48718	-5.56602	1.23738	-4.49824	6.85e-06	0.000388589
ENSG00000138061	CYP1B1	protein_coding	1896.64	3.4376	0.411241	8.35908	6.32e-17	3.75e-13	CYP1B1	protein_coding	780.525	-3.76932	0.705598	-5.34202	9.19e-08	1.37e-05
ENSG00000108950	FAM20A	protein_coding	615.243	3.41537	0.513604	6.6498	2.93e-11	1.79e-08	FAM20A	protein_coding	563.975	-5.30519	1.02185	-5.19176	2.08e-07	2.61e-05
ENSG00000261150	EPPK1	protein_coding	25.5261	3.38436	0.677916	4.9923	5.97e-07	3.57e-05	EPPK1	protein_coding	30.704	-5.73646	1.25196	-4.58198	4.61e-06	0.000288151
ENSG00000170439	METTL7B	protein_coding	51.1021	3.37832	0.676913	4.99078	6.01e-07	3.59e-05	METTL7B	protein_coding	26.6322	-4.20154	1.04888	-4.00573	6.18e-05	0.00198992
ENSG00000254420	AP003086.1	lncRNA	56.0013	3.34601	0.4404	7.59767	3.02e-14	6.23e-11	AP003086.1	lncRNA	42.5566	-4.90439	0.90175	-5.43875	5.37e-08	8.77e-06
ENSG00000000971	CFH	protein_coding	88.7507	3.24679	0.406396	7.98924	1.36e-15	5.87e-12	CFH	protein_coding	48.6031	-4.13446	0.649013	-6.37039	1.89e-10	7.73e-08
ENSG00000112299	VNN1	protein_coding	3973.51	3.23025	0.407619	7.92468	2.29e-15	9.06e-12	VNN1	protein_coding	1882.8	-4.49282	0.655223	-6.85694	7.04e-12	5.04e-09
ENSG00000227729	RD3L	protein_coding	2.32097	3.19271	0.809936	3.94192	8.08e-05	0.00159983	RD3L	protein_coding	1.79371	-4.85107	1.7103	-2.83638	0.00456278	0.0489938
ENSG00000105707	HPN	protein_coding	18.1188	3.16366	0.545323	5.80144	6.57e-09	1.14e-06	HPN	protein_coding	7.40764	-3.34587	1.1485	-2.91325	0.00357691	0.0409703
ENSG00000128641	MYO1B	protein_coding	29.4196	3.16097	0.655098	4.82519	1.4e-06	6.85e-05	MYO1B	protein_coding	10.4746	-2.97227	0.853328	-3.48315	0.000495547	0.0096016
ENSG00000186105	LRRC70	protein_coding	10.8451	3.15203	0.580718	5.42781	5.7e-08	5.86e-06	LRRC70	protein_coding	5.8064	-3.94824	1.22447	-3.22444	0.0012622	0.0190223
ENSG00000260234	AC020636.2	protein_coding	19.5723	3.14163	0.742484	4.23124	2.32e-05	0.000598601	AC020636.2	protein_coding	10.2199	-3.9025	1.24626	-3.13136	0.00173997	0.024243
ENSG00000258288	NENFP2	processed_pseudogene	4.48792	3.08964	0.610539	5.0605	4.18e-07	2.75e-05	NENFP2	processed_pseudogene	2.98479	-4.23829	1.10553	-3.83372	0.000126221	0.00341105
ENSG00000279400	AC008957.3	TEC	14.8066	3.05127	0.55182	5.52947	3.21e-08	3.85e-06	AC008957.3	TEC	9.34336	-4.1966	0.937495	-4.4764	7.59e-06	0.00041825
ENSG00000115594	IL1R1	protein_coding	316.045	3.00079	0.520528	5.76489	8.17e-09	1.35e-06	IL1R1	protein_coding	162.822	-4.21818	0.777291	-5.42677	5.74e-08	9.24e-06
ENSG00000137869	CYP19A1	protein_coding	30.0509	2.98156	0.758453	3.93111	8.46e-05	0.00165489	CYP19A1	protein_coding	28.8981	-6.07343	1.51965	-3.99659	6.43e-05	0.00205071
ENSG00000234571	H2BP2	transcribed_unprocessed_pseudogene	48.8604	2.98154	0.455443	6.54646	5.89e-11	3.08e-08	H2BP2	transcribed_unprocessed_pseudogene	26.5122	-3.75931	0.92419	-4.06768	4.75e-05	0.00163039
ENSG00000184557	SOCS3	protein_coding	1345.26	2.97846	0.355901	8.36877	5.82e-17	3.75e-13	SOCS3	protein_coding	873.795	-4.14213	0.68097	-6.0827	1.18e-09	3.61e-07
ENSG00000183019	MCEMP1	protein_coding	3008.81	2.95649	0.555125	5.32581	1.01e-07	9.15e-06	MCEMP1	protein_coding	2053.96	-5.31981	0.930791	-5.71536	1.09e-08	2.41e-06
ENSG00000115604	IL18R1	protein_coding	1210.33	2.94545	0.341635	8.62164	6.6e-18	1.05e-13	IL18R1	protein_coding	846.22	-4.25357	0.620559	-6.85442	7.16e-12	5.04e-09
ENSG00000265531	FCGR1CP	unprocessed_pseudogene	147.361	2.94136	0.401861	7.31934	2.49e-13	3.38e-10	FCGR1CP	unprocessed_pseudogene	57.0448	-3.82974	0.558614	-6.85579	7.09e-12	5.04e-09
ENSG00000163710	PCOLCE2	protein_coding	52.9854	2.93628	0.748271	3.92408	8.71e-05	0.00169073	PCOLCE2	protein_coding	22.7061	-4.95767	0.970835	-5.1066	3.28e-07	3.74e-05
ENSG00000204936	CD177	protein_coding	3380.94	2.91667	0.842791	3.46073	0.000538717	0.0069889	CD177	protein_coding	1661.39	-6.29836	1.40942	-4.46874	7.87e-06	0.000428982
ENSG00000123836	PFKFB2	protein_coding	1143.72	2.91616	0.496995	5.86758	4.42e-09	8.65e-07	PFKFB2	protein_coding	739.017	-4.04723	0.641949	-6.3046	2.89e-10	1.1e-07
ENSG00000182118	FAM89A	protein_coding	446.689	2.83118	0.357996	7.90841	2.61e-15	9.53e-12	FAM89A	protein_coding	286.794	-3.9234	0.491313	-7.98553	1.4e-15	3.26e-12
ENSG00000267737	AC087645.2	lncRNA	42.3485	2.78921	0.383665	7.2699	3.6e-13	4.17e-10	AC087645.2	lncRNA	19.5402	-3.06455	0.695013	-4.40935	1.04e-05	0.000524843
ENSG00000232973	CYP1B1-AS1	lncRNA	68.5027	2.7616	0.376117	7.34238	2.1e-13	2.93e-10	CYP1B1-AS1	lncRNA	29.0232	-2.75797	0.608588	-4.53176	5.85e-06	0.000344537
ENSG00000267659	LINC01482	lncRNA	24.9082	2.68512	0.486244	5.52217	3.35e-08	3.98e-06	LINC01482	lncRNA	27.2656	-4.8272	0.893244	-5.40412	6.51e-08	1.03e-05
ENSG00000232125	DYTN	protein_coding	16.9982	2.68296	0.54914	4.88574	1.03e-06	5.42e-05	DYTN	protein_coding	10.5069	-3.65093	0.96828	-3.77053	0.000162899	0.00415148
ENSG00000091436	MAP3K20	protein_coding	1125.83	2.67928	0.329137	8.14032	3.94e-16	2.08e-12	MAP3K20	protein_coding	742.293	-3.78077	0.544075	-6.94899	3.68e-12	2.86e-09
ENSG00000178146	AL672207.1	processed_pseudogene	24.8958	2.66276	0.445273	5.98007	2.23e-09	5.25e-07	AL672207.1	processed_pseudogene	10.4607	-2.58709	0.877686	-2.94762	0.00320228	0.0378236
ENSG00000096060	FKBP5	protein_coding	2810.96	2.66238	0.330372	8.05874	7.71e-16	3.66e-12	FKBP5	protein_coding	1685.06	-3.53283	0.543315	-6.50237	7.91e-11	3.73e-08
ENSG00000182175	RGMA	protein_coding	17.0365	2.66185	0.487846	5.45634	4.86e-08	5.28e-06	RGMA	protein_coding	11.5851	-3.86098	0.777861	-4.96358	6.92e-07	6.66e-05
ENSG00000087116	ADAMTS2	protein_coding	25.078	2.63924	0.660313	3.99695	6.42e-05	0.00133792	ADAMTS2	protein_coding	7.19138	-3.07348	0.8959	-3.43061	0.000602229	0.0111283
ENSG00000138031	ADCY3	protein_coding	378.442	2.62201	0.346905	7.55829	4.08e-14	8.09e-11	ADCY3	protein_coding	216.874	-3.36226	0.620349	-5.41995	5.96e-08	9.53e-06
ENSG00000079215	SLC1A3	protein_coding	71.5715	2.61884	0.412705	6.34555	2.22e-10	8.43e-08	SLC1A3	protein_coding	70.149	-4.53243	0.650064	-6.97228	3.12e-12	2.51e-09
ENSG00000121454	LHX4	protein_coding	16.2542	2.61324	0.533216	4.90091	9.54e-07	5.13e-05	LHX4	protein_coding	7.9105	-2.90197	0.898911	-3.22832	0.00124521	0.0188884
ENSG00000134463	ECHDC3	protein_coding	60.4022	2.5999	0.407317	6.383	1.74e-10	6.88e-08	ECHDC3	protein_coding	25.3815	-2.42096	0.54827	-4.41564	1.01e-05	0.000512142
ENSG00000123119	NECAB1	protein_coding	76.2807	2.59906	0.453621	5.72958	1.01e-08	1.59e-06	NECAB1	protein_coding	48.5214	-3.5916	0.832474	-4.31438	1.6e-05	0.00071754
ENSG00000162069	BICDL2	protein_coding	65.5858	2.59532	0.473413	5.48214	4.2e-08	4.77e-06	BICDL2	protein_coding	37.9911	-3.35934	0.925398	-3.63015	0.000283253	0.0063141
ENSG00000222009	BTBD19	protein_coding	104.837	2.59076	0.355879	7.27989	3.34e-13	4.07e-10	BTBD19	protein_coding	58.994	-3.27372	0.494805	-6.61618	3.69e-11	1.99e-08
ENSG00000167105	TMEM92	protein_coding	32.8472	2.57892	0.556378	4.63521	3.57e-06	0.000140975	TMEM92	protein_coding	21.3935	-3.61514	1.12378	-3.21694	0.00129568	0.019408
ENSG00000249173	LINC01093	lncRNA	22.6731	2.56976	0.465458	5.52093	3.37e-08	3.99e-06	LINC01093	lncRNA	22.5337	-4.52889	0.889841	-5.08955	3.59e-07	4.03e-05
ENSG00000214110	LDHAP4	transcribed_processed_pseudogene	7.82528	2.55754	0.471684	5.42214	5.89e-08	5.97e-06	LDHAP4	transcribed_processed_pseudogene	4.83512	-3.48785	0.969326	-3.59823	0.000320394	0.0068856
ENSG00000101187	SLCO4A1	protein_coding	30.6949	2.54566	0.527772	4.8234	1.41e-06	6.88e-05	SLCO4A1	protein_coding	18.3241	-3.34156	0.778396	-4.29287	1.76e-05	0.000775017
ENSG00000113916	BCL6	protein_coding	31878.8	2.54276	0.342129	7.43217	1.07e-13	1.71e-10	BCL6	protein_coding	23789	-3.8794	0.672546	-5.76823	8.01e-09	1.83e-06
ENSG00000156414	TDRD9	protein_coding	662.557	2.51864	0.488796	5.15274	2.57e-07	1.91e-05	TDRD9	protein_coding	552.549	-4.71529	0.670614	-7.03131	2.05e-12	1.71e-09
ENSG00000238133	MAP3K20-AS1	lncRNA	53.8292	2.51784	0.323658	7.77933	7.29e-15	2.04e-11	MAP3K20-AS1	lncRNA	32.13	-3.32352	0.477848	-6.95518	3.52e-12	2.78e-09
ENSG00000133101	CCNA1	protein_coding	93.1368	2.51588	0.628195	4.00493	6.2e-05	0.00130271	CCNA1	protein_coding	68.7259	-4.36018	1.17687	-3.70488	0.00021149	0.00503892
ENSG00000090376	IRAK3	protein_coding	3358.46	2.51286	0.329443	7.6276	2.39e-14	5.41e-11	IRAK3	protein_coding	2727.93	-4.0261	0.547471	-7.35399	1.92e-13	2.58e-10
ENSG00000106070	GRB10	protein_coding	465.845	2.468	0.48011	5.14049	2.74e-07	2e-05	GRB10	protein_coding	274.233	-3.18734	0.915705	-3.48075	0.000500013	0.00965434
ENSG00000259268	AC007950.1	lncRNA	80.9893	2.46519	0.379979	6.48769	8.72e-11	4.14e-08	AC007950.1	lncRNA	55.0605	-3.56266	0.810764	-4.3942	1.11e-05	0.000552689
ENSG00000230829	AC025181.1	processed_pseudogene	12.9837	2.45803	0.506202	4.85583	1.2e-06	6.07e-05	AC025181.1	processed_pseudogene	10.3526	-3.93475	1.004	-3.91906	8.89e-05	0.00261794
ENSG00000139572	GPR84	protein_coding	383.423	2.45725	0.553739	4.43755	9.1e-06	0.000287108	GPR84	protein_coding	286.697	-4.90219	0.929095	-5.27631	1.32e-07	1.8e-05
ENSG00000134871	COL4A2	protein_coding	3.32365	2.45666	0.513512	4.78404	1.72e-06	8.03e-05	COL4A2	protein_coding	2.66467	-4.09679	1.17926	-3.47403	0.000512695	0.00983917
ENSG00000102010	BMX	protein_coding	433.968	2.43948	0.577594	4.22352	2.41e-05	0.00061316	BMX	protein_coding	272.234	-4.04834	1.23939	-3.26638	0.0010893	0.0171276
ENSG00000163221	S100A12	protein_coding	13296.9	2.43943	0.533656	4.57116	4.85e-06	0.000178537	S100A12	protein_coding	10355.8	-5.18445	0.598042	-8.66905	4.36e-18	2.14e-14
ENSG00000139832	RAB20	protein_coding	500.893	2.43055	0.28961	8.3925	4.76e-17	3.75e-13	RAB20	protein_coding	302.525	-3.20615	0.502579	-6.37939	1.78e-10	7.43e-08
ENSG00000165181	SHOC1	protein_coding	878.014	2.42841	0.324113	7.49247	6.76e-14	1.24e-10	SHOC1	protein_coding	438.674	-2.6384	0.586244	-4.50051	6.78e-06	0.000385945
ENSG00000165626	BEND7	protein_coding	137.719	2.42385	0.442833	5.47351	4.41e-08	4.91e-06	BEND7	protein_coding	79.0537	-3.06494	1.06408	-2.88038	0.00397196	0.0443595
ENSG00000237927	AL078604.2	lncRNA	76.0294	2.41313	0.48554	4.96999	6.7e-07	3.89e-05	AL078604.2	lncRNA	55.9047	-3.67538	1.18595	-3.09912	0.00194099	0.0262671
ENSG00000280832	GSEC	lncRNA	990.57	2.38295	0.323101	7.37526	1.64e-13	2.46e-10	GSEC	lncRNA	582.04	-3.05439	0.613499	-4.97864	6.4e-07	6.3e-05
ENSG00000101188	NTSR1	protein_coding	16.1949	2.38134	0.589501	4.03958	5.35e-05	0.00115768	NTSR1	protein_coding	10.3574	-3.29164	0.981903	-3.3523	0.000801421	0.0136739
ENSG00000224721	AC007182.1	lncRNA	5.68396	2.38102	0.481255	4.94752	7.52e-07	4.25e-05	AC007182.1	lncRNA	3.57344	-3.27406	1.06654	-3.06981	0.00214197	0.028308
ENSG00000218749	AL033519.2	processed_pseudogene	57.365	2.37995	0.305377	7.79346	6.52e-15	1.94e-11	AL033519.2	processed_pseudogene	34.8828	-3.15317	0.550119	-5.73179	9.94e-09	2.22e-06
ENSG00000155659	VSIG4	protein_coding	56.3878	2.37937	0.436332	5.45312	4.95e-08	5.3e-06	VSIG4	protein_coding	29.3228	-2.67139	0.821582	-3.25152	0.00114791	0.017815
ENSG00000233058	LINC00884	lncRNA	38.8611	2.37702	0.309216	7.68724	1.5e-14	3.97e-11	LINC00884	lncRNA	26.1064	-3.41348	0.472402	-7.22579	4.98e-13	5.96e-10
ENSG00000185897	FFAR3	protein_coding	54.1922	2.37507	0.39665	5.98784	2.13e-09	5.05e-07	FFAR3	protein_coding	35.2574	-3.32574	0.824927	-4.03155	5.54e-05	0.00183566
ENSG00000248099	INSL3	protein_coding	164.224	2.35779	0.275632	8.55413	1.19e-17	1.41e-13	INSL3	protein_coding	105.868	-3.27339	0.494878	-6.61455	3.73e-11	1.99e-08
ENSG00000248780	ARL4AP2	processed_pseudogene	17.6121	2.35625	0.526204	4.47783	7.54e-06	0.000249018	ARL4AP2	processed_pseudogene	14.7657	-3.9236	1.12815	-3.47792	0.000505328	0.00972728
ENSG00000233750	CICP27	processed_pseudogene	13.2198	2.34489	0.491319	4.77264	1.82e-06	8.4e-05	CICP27	processed_pseudogene	9.06987	-3.43983	1.07743	-3.19261	0.00140993	0.0206925
ENSG00000224067	AL354877.1	processed_pseudogene	110.388	2.32816	0.344387	6.76031	1.38e-11	9.35e-09	AL354877.1	processed_pseudogene	70.9436	-3.21572	0.575555	-5.58716	2.31e-08	4.61e-06
ENSG00000177112	MRVI1-AS1	lncRNA	91.106	2.32599	0.368345	6.31472	2.71e-10	9.39e-08	MRVI1-AS1	lncRNA	67.8083	-3.5928	0.58732	-6.11727	9.52e-10	3.01e-07
ENSG00000237732	CT75	transcribed_unprocessed_pseudogene	5.21813	2.31786	0.636022	3.64431	0.00026811	0.00407994	CT75	transcribed_unprocessed_pseudogene	4.71824	-4.06462	1.33587	-3.04269	0.00234477	0.0301035
ENSG00000099377	HSD3B7	protein_coding	240.007	2.30977	0.364153	6.34287	2.26e-10	8.44e-08	HSD3B7	protein_coding	175.009	-3.50861	0.597649	-5.87069	4.34e-09	1.06e-06
ENSG00000249244	AC110373.1	unprocessed_pseudogene	43.9267	2.29653	0.397167	5.78227	7.37e-09	1.25e-06	AC110373.1	unprocessed_pseudogene	25.3106	-2.85645	0.750265	-3.80726	0.000140514	0.00368708
ENSG00000019991	HGF	protein_coding	147.57	2.26129	0.411083	5.5008	3.78e-08	4.35e-06	HGF	protein_coding	149.481	-4.1907	0.586097	-7.15018	8.67e-13	9.6e-10
ENSG00000233029	AC244453.2	lncRNA	28.4968	2.25224	0.384661	5.85513	4.77e-09	9.17e-07	AC244453.2	lncRNA	15.3631	-2.58317	0.769899	-3.35521	0.000793049	0.0135781
ENSG00000273802	H2BC8	protein_coding	1362.44	2.25174	0.33979	6.62686	3.43e-11	2.01e-08	H2BC8	protein_coding	724.576	-2.51192	0.651732	-3.85423	0.000116096	0.00320588
ENSG00000145365	TIFA	protein_coding	1472.62	2.2504	0.259529	8.6711	4.28e-18	1.02e-13	TIFA	protein_coding	1061.29	-3.39723	0.463087	-7.33606	2.2e-13	2.78e-10
ENSG00000145555	MYO10	protein_coding	86.7659	2.24903	0.354783	6.33915	2.31e-10	8.58e-08	MYO10	protein_coding	62.4106	-3.39314	0.616283	-5.50582	3.67e-08	6.72e-06
ENSG00000128918	ALDH1A2	protein_coding	106.071	2.2433	0.292403	7.67196	1.69e-14	4.09e-11	ALDH1A2	protein_coding	58.6752	-2.63123	0.562102	-4.68106	2.85e-06	0.000199385
ENSG00000258754	LINC01579	lncRNA	6.05977	2.23767	0.532458	4.20253	2.64e-05	0.000660151	LINC01579	lncRNA	5.27124	-3.82684	1.25707	-3.04425	0.00233261	0.0299995
ENSG00000147689	FAM83A	protein_coding	17.9312	2.23503	0.805108	2.77606	0.00550212	0.0427812	FAM83A	protein_coding	20.4929	-4.39509	0.988392	-4.44671	8.72e-06	0.00046236
ENSG00000179580	RNF151	protein_coding	2.46301	2.2295	0.591983	3.76615	0.000165784	0.00278382	RNF151	protein_coding	1.90362	-3.63631	1.26507	-2.87439	0.00404811	0.0449945
ENSG00000130202	NECTIN2	protein_coding	128.312	2.22929	0.418682	5.32453	1.01e-07	9.18e-06	NECTIN2	protein_coding	84.8306	-3.142	0.715156	-4.39345	1.12e-05	0.000554001
ENSG00000138119	MYOF	protein_coding	1194.63	2.22871	0.336244	6.62825	3.4e-11	2.01e-08	MYOF	protein_coding	1115.14	-3.97056	0.356353	-11.1422	7.82e-29	8.65e-25
ENSG00000162551	ALPL	protein_coding	1688.46	2.22682	0.480719	4.63226	3.62e-06	0.000141929	ALPL	protein_coding	783.124	-3.08907	0.893763	-3.45626	0.000547736	0.0103326
ENSG00000176046	NUPR1	protein_coding	29.9922	2.22021	0.434291	5.11226	3.18e-07	2.24e-05	NUPR1	protein_coding	21.166	-3.32161	0.738175	-4.49977	6.8e-06	0.0003868
ENSG00000269956	MKNK1-AS1	lncRNA	48.5868	2.21645	0.317127	6.98915	2.77e-12	2.39e-09	MKNK1-AS1	lncRNA	25.6668	-2.42894	0.499444	-4.86329	1.15e-06	0.000101259
ENSG00000173239	LIPM	protein_coding	83.4762	2.21312	0.405878	5.45268	4.96e-08	5.3e-06	LIPM	protein_coding	49.0013	-2.78217	0.878475	-3.16705	0.00153995	0.0220742
ENSG00000106853	PTGR1	protein_coding	13.8116	2.21034	0.443846	4.97997	6.36e-07	3.74e-05	PTGR1	protein_coding	8.3769	-2.81019	0.915258	-3.07038	0.00213786	0.0282748
ENSG00000175556	LONRF3	protein_coding	48.1165	2.20904	0.348862	6.33213	2.42e-10	8.77e-08	LONRF3	protein_coding	26.8976	-2.6297	0.751237	-3.50049	0.000464398	0.00919105
ENSG00000259370	AC103740.1	lncRNA	9.15273	2.20887	0.664468	3.32426	0.000886524	0.0103535	AC103740.1	lncRNA	7.82836	-3.78711	0.93153	-4.06547	4.79e-05	0.00164078
ENSG00000170835	CEL	protein_coding	13.8605	2.20233	0.451857	4.87394	1.09e-06	5.69e-05	CEL	protein_coding	10.922	-3.55277	0.674482	-5.26741	1.38e-07	1.87e-05
ENSG00000171914	TLN2	protein_coding	20.7575	2.19508	0.553821	3.96352	7.39e-05	0.00148896	TLN2	protein_coding	14.1424	-3.21129	1.04337	-3.07782	0.00208522	0.0277859
ENSG00000272567	AC109347.2	lncRNA	80.044	2.1832	0.327963	6.65687	2.8e-11	1.73e-08	AC109347.2	lncRNA	59.725	-3.39405	0.606246	-5.59847	2.16e-08	4.37e-06
ENSG00000167680	SEMA6B	protein_coding	17.8721	2.17636	0.475973	4.57245	4.82e-06	0.000177995	SEMA6B	protein_coding	19.2159	-4.23302	0.794371	-5.32877	9.89e-08	1.45e-05
ENSG00000272189	AL024508.1	lncRNA	43.1493	2.16286	0.299303	7.2263	4.96e-13	5.49e-10	AL024508.1	lncRNA	22.8423	-2.29301	0.611166	-3.75186	0.000175526	0.00438745
ENSG00000258476	LINC02207	lncRNA	62.4215	2.15593	0.54351	3.96668	7.29e-05	0.00147667	LINC02207	lncRNA	38.0784	-2.78994	0.960684	-2.90412	0.00368287	0.0418807
ENSG00000261596	AC005632.3	lncRNA	390.45	2.1529	0.331026	6.50371	7.84e-11	3.76e-08	AC005632.3	lncRNA	446.394	-4.31213	0.499248	-8.63727	5.76e-18	2.32e-14
ENSG00000281162	LINC01127	lncRNA	215.105	2.14491	0.361511	5.93317	2.97e-09	6.42e-07	LINC01127	lncRNA	145.072	-3.06055	0.710629	-4.30682	1.66e-05	0.000735879
ENSG00000138772	ANXA3	protein_coding	1846.52	2.14174	0.478187	4.47887	7.5e-06	0.000248153	ANXA3	protein_coding	1459.91	-3.475	1.13701	-3.05625	0.00224121	0.0291714
ENSG00000178814	OPLAH	protein_coding	36.2674	2.14159	0.459455	4.66116	3.14e-06	0.00012848	OPLAH	protein_coding	22.4653	-2.83431	0.938549	-3.01989	0.0025287	0.0317561
ENSG00000259207	ITGB3	protein_coding	27.1119	2.11944	0.450824	4.70127	2.59e-06	0.000109213	ITGB3	protein_coding	13.4036	-3.26689	0.689602	-4.73735	2.17e-06	0.000160379
ENSG00000163959	SLC51A	protein_coding	218.381	2.1187	0.308911	6.85863	6.95e-12	5.24e-09	SLC51A	protein_coding	155.391	-3.17132	0.467296	-6.78654	1.15e-11	7.48e-09
ENSG00000226705	SDCBPP1	processed_pseudogene	14.249	2.11828	0.350365	6.04593	1.49e-09	3.8e-07	SDCBPP1	processed_pseudogene	7.58963	-2.39057	0.78862	-3.03133	0.00243476	0.030874
ENSG00000223754	AC008073.1	lncRNA	4.04976	2.11637	0.45418	4.65977	3.17e-06	0.000129017	AC008073.1	lncRNA	2.7151	-3.10336	1.02354	-3.03199	0.00242947	0.0308321
ENSG00000254859	AC067930.3	lncRNA	87.137	2.11288	0.567904	3.7205	0.00019883	0.00321819	AC067930.3	lncRNA	75.3933	-3.66143	1.05152	-3.48204	0.000497616	0.00962905
ENSG00000169902	TPST1	protein_coding	278.482	2.11266	0.489021	4.32019	1.56e-05	0.000439147	TPST1	protein_coding	147.423	-3.03553	0.823046	-3.68817	0.00022587	0.00529898
ENSG00000100218	RSPH14	protein_coding	15.6428	2.11196	0.424475	4.97546	6.51e-07	3.8e-05	RSPH14	protein_coding	10.4111	-3.06406	0.94801	-3.2321	0.00122886	0.0186852
ENSG00000198814	GK	protein_coding	2706.02	2.10228	0.288381	7.28996	3.1e-13	3.88e-10	GK	protein_coding	1459.3	-2.24932	0.511453	-4.39791	1.09e-05	0.000545787
ENSG00000244675	AC108676.1	lncRNA	45.3625	2.10074	0.335837	6.25525	3.97e-10	1.33e-07	AC108676.1	lncRNA	35.9406	-3.4287	0.516992	-6.63201	3.31e-11	1.86e-08
ENSG00000272625	AP000919.3	lncRNA	90.9429	2.09584	0.321119	6.5267	6.72e-11	3.34e-08	AP000919.3	lncRNA	71.0208	-3.3904	0.568042	-5.96857	2.39e-09	6.54e-07
ENSG00000258831	AC103996.2	lncRNA	37.1494	2.093	0.460312	4.54691	5.44e-06	0.000194219	AC103996.2	lncRNA	23.0371	-2.73291	0.916086	-2.98325	0.00285206	0.0348198
ENSG00000262580	AC087741.1	lncRNA	419.303	2.09255	0.281233	7.44061	1e-13	1.7e-10	AC087741.1	lncRNA	269.889	-2.84001	0.428668	-6.62521	3.47e-11	1.92e-08
ENSG00000187475	H1-6	protein_coding	16.5895	2.09137	0.356053	5.87376	4.26e-09	8.4e-07	H1-6	protein_coding	10.9086	-2.89281	0.738018	-3.9197	8.87e-05	0.00261277
ENSG00000074803	SLC12A1	protein_coding	27.3386	2.08922	0.668755	3.12404	0.00178387	0.0177494	SLC12A1	protein_coding	17.2152	-2.66995	0.76548	-3.48793	0.000486767	0.00949135
ENSG00000007237	GAS7	protein_coding	2581.38	2.08627	0.292543	7.13148	9.93e-13	1.05e-09	GAS7	protein_coding	1608.58	-2.72865	0.514758	-5.30084	1.15e-07	1.62e-05
ENSG00000229894	GK3P	protein_coding	10.9602	2.08263	0.439601	4.73755	2.16e-06	9.59e-05	GK3P	protein_coding	7.75777	-3.14957	0.739604	-4.25846	2.06e-05	0.000873165
ENSG00000229278	AL133353.1	lncRNA	15.9638	2.08188	0.607827	3.42511	0.000614539	0.00775467	AL133353.1	lncRNA	15.7655	-3.93639	1.0409	-3.78173	0.000155741	0.00401061
ENSG00000273188	AL022328.3	lncRNA	10.7734	2.07873	0.375543	5.53528	3.11e-08	3.77e-06	AL022328.3	lncRNA	6.321	-2.66043	0.684497	-3.88669	0.000101621	0.00289647
ENSG00000202198	AL162581.1	misc_RNA	31.3222	2.07801	0.435643	4.76999	1.84e-06	8.44e-05	AL162581.1	misc_RNA	16.9718	-2.23074	0.637109	-3.50134	0.00046292	0.0091668
ENSG00000243055	GK-AS1	lncRNA	58.2652	2.06994	0.386491	5.35572	8.52e-08	8.08e-06	GK-AS1	lncRNA	35.2874	-2.62052	0.814046	-3.21913	0.00128581	0.0192862
ENSG00000189127	ANKRD34B	protein_coding	317.123	2.06903	0.691386	2.99258	0.00276626	0.0249963	ANKRD34B	protein_coding	294.885	-5.26005	1.15276	-4.563	5.04e-06	0.000308505
ENSG00000120885	CLU	protein_coding	1242.11	2.06777	0.379241	5.45239	4.97e-08	5.3e-06	CLU	protein_coding	933.717	-3.23758	0.953217	-3.39647	0.000682603	0.0121521
ENSG00000223749	MIR503HG	lncRNA	63.2695	2.05951	0.368769	5.58482	2.34e-08	3.03e-06	MIR503HG	lncRNA	33.9573	-2.1535	0.549239	-3.92088	8.82e-05	0.00260697
ENSG00000233461	AL445524.1	lncRNA	222.297	2.05577	0.357609	5.74865	9e-09	1.45e-06	AL445524.1	lncRNA	131.574	-2.50317	0.699151	-3.5803	0.000343198	0.0072629
ENSG00000163697	APBB2	protein_coding	98.646	2.05429	0.349508	5.87767	4.16e-09	8.26e-07	APBB2	protein_coding	78.9645	-3.3944	0.648445	-5.23468	1.65e-07	2.17e-05
ENSG00000180509	KCNE1	protein_coding	778.286	2.04117	0.380694	5.36171	8.24e-08	7.9e-06	KCNE1	protein_coding	740.55	-3.78287	0.738479	-5.12251	3.01e-07	3.49e-05
ENSG00000214456	PLIN5	protein_coding	772.162	2.03872	0.365891	5.57193	2.52e-08	3.19e-06	PLIN5	protein_coding	611.109	-3.33377	0.897467	-3.71464	0.000203494	0.00488264
ENSG00000164120	HPGD	protein_coding	178.788	2.03398	0.439105	4.63209	3.62e-06	0.000141929	HPGD	protein_coding	110.807	-3.27484	0.720481	-4.54535	5.48e-06	0.000326508
ENSG00000173262	SLC2A14	protein_coding	62.6421	2.03	0.471336	4.30691	1.66e-05	0.000459807	SLC2A14	protein_coding	51.2692	-3.41763	0.735569	-4.64624	3.38e-06	0.000227545
ENSG00000203721	LINC00862	lncRNA	15.1704	2.02841	0.375243	5.4056	6.46e-08	6.5e-06	LINC00862	lncRNA	10.0354	-2.77926	0.756048	-3.67603	0.000236892	0.00548206
ENSG00000225422	RBMS1P1	processed_pseudogene	124.89	2.02476	0.34848	5.81025	6.24e-09	1.1e-06	RBMS1P1	processed_pseudogene	82.4741	-2.80665	0.626992	-4.47638	7.59e-06	0.00041825
ENSG00000178719	GRINA	protein_coding	1096.44	2.02252	0.312637	6.46925	9.85e-11	4.42e-08	GRINA	protein_coding	756.603	-2.92895	0.588715	-4.97516	6.52e-07	6.36e-05
ENSG00000082781	ITGB5	protein_coding	97.4818	2.01972	0.338154	5.97279	2.33e-09	5.43e-07	ITGB5	protein_coding	52.4695	-2.08859	0.645991	-3.23315	0.00122433	0.0186291
ENSG00000255507	UVRAG-DT	lncRNA	59.8607	2.00831	0.369884	5.42957	5.65e-08	5.83e-06	UVRAG-DT	lncRNA	32.8154	-2.15431	0.744825	-2.89237	0.00382344	0.0431579
ENSG00000113763	UNC5A	protein_coding	23.142	2.00331	0.419915	4.77075	1.84e-06	8.43e-05	UNC5A	protein_coding	20.1672	-3.553	0.788376	-4.50674	6.58e-06	0.000375757
ENSG00000118520	ARG1	protein_coding	646.648	2.00299	0.708363	2.82762	0.00468949	0.0376371	ARG1	protein_coding	375.535	-4.60136	1.18203	-3.89276	9.91e-05	0.00285023
ENSG00000170525	PFKFB3	protein_coding	1201.97	2.00151	0.357489	5.5988	2.16e-08	2.86e-06	PFKFB3	protein_coding	1062.34	-3.55924	0.674078	-5.28015	1.29e-07	1.77e-05
ENSG00000205890	AC108134.1	lncRNA	127.843	2.00094	0.303358	6.59596	4.23e-11	2.36e-08	AC108134.1	lncRNA	73.1674	-2.28142	0.611446	-3.73119	0.000190578	0.00467178

## Sheet: HIV_TB_Downregulated
Geneid	name_HIV_TB	biotype_HIV_TB	baseMean_HIV_TB	log2FoldChange_HIV_TB	lfcSE_HIV_TB	stat_HIV_TB	pvalue_HIV_TB	padj_HIV_TB	name_HIV_TB_ART	biotype_HIV_TB_ART	baseMean_HIV_TB_ART	log2FoldChange_HIV_TB_ART	lfcSE_HIV_TB_ART	stat_HIV_TB_ART	pvalue_HIV_TB_ART	padj_HIV_TB_ART
ENSG00000274736	CCL23	protein_coding	105.81	-4.45088	0.673819	-6.60545	3.96e-11	2.25e-08	NA	NA	NA	NA	NA	NA	NA	NA
ENSG00000202229	RNU6-1138P	snRNA	2.24469	-4.16467	1.02411	-4.06662	4.77e-05	0.00105859	NA	NA	NA	NA	NA	NA	NA	NA
ENSG00000213197	AC012066.1	processed_pseudogene	2.68103	-4.13365	1.11571	-3.70494	0.000211439	0.00337401	NA	NA	NA	NA	NA	NA	NA	NA
ENSG00000276014	RN7SL301P	misc_RNA	21.3231	-4.10376	1.21705	-3.37189	0.000746536	0.0090914	NA	NA	NA	NA	NA	NA	NA	NA
ENSG00000249763	AC114786.1	processed_pseudogene	3.1097	-3.96251	1.13374	-3.49507	0.000473941	0.00630873	NA	NA	NA	NA	NA	NA	NA	NA
ENSG00000169575	VPREB1	protein_coding	3.25215	-3.75108	1.09576	-3.42326	0.00061876	0.00779949	NA	NA	NA	NA	NA	NA	NA	NA
ENSG00000112759	SLC29A1	protein_coding	173.284	-3.74094	0.526244	-7.10875	1.17e-12	1.18e-09	NA	NA	NA	NA	NA	NA	NA	NA
ENSG00000282933	RHOXF1P3	transcribed_unprocessed_pseudogene	2.28879	-3.70341	0.985923	-3.75629	0.000172451	0.00286942	NA	NA	NA	NA	NA	NA	NA	NA
ENSG00000215148	PRSS41	protein_coding	2.25815	-3.59469	0.964607	-3.72659	0.000194091	0.00315761	NA	NA	NA	NA	NA	NA	NA	NA
ENSG00000282850	RHOXF1P2	unprocessed_pseudogene	1.9699	-3.38438	1.12265	-3.01463	0.00257293	0.0236221	NA	NA	NA	NA	NA	NA	NA	NA
ENSG00000204060	FOXO6	protein_coding	1.56594	-3.3629	0.894	-3.76163	0.000168811	0.00282092	NA	NA	NA	NA	NA	NA	NA	NA
ENSG00000253239	IGLVI-70	IG_V_pseudogene	20.9387	-3.21015	0.91718	-3.50003	0.000465214	0.00622219	NA	NA	NA	NA	NA	NA	NA	NA
ENSG00000168004	PLAAT5	protein_coding	29.065	-3.20263	0.560974	-5.70905	1.14e-08	1.75e-06	NA	NA	NA	NA	NA	NA	NA	NA
ENSG00000136099	PCDH8	protein_coding	9.39049	-3.19897	1.09303	-2.92668	0.00342596	0.0293925	NA	NA	NA	NA	NA	NA	NA	NA
ENSG00000267568	AC016168.2	lncRNA	1.01665	-3.18456	0.876223	-3.63442	0.000278609	0.00419633	NA	NA	NA	NA	NA	NA	NA	NA
ENSG00000091181	IL5RA	protein_coding	120.68	-3.13445	0.621808	-5.04087	4.63e-07	2.97e-05	NA	NA	NA	NA	NA	NA	NA	NA
ENSG00000224144	ASH2LP1	processed_pseudogene	1.75849	-3.09677	0.883283	-3.50598	0.000454936	0.0061157	NA	NA	NA	NA	NA	NA	NA	NA
ENSG00000272824	AC245100.7	lncRNA	4.48879	-3.05417	0.957505	-3.18972	0.00142412	0.0149295	NA	NA	NA	NA	NA	NA	NA	NA
ENSG00000268758	ADGRE4P	transcribed_unprocessed_pseudogene	36.5458	-3.04927	0.650351	-4.68865	2.75e-06	0.000115042	NA	NA	NA	NA	NA	NA	NA	NA
ENSG00000210127	MT-TA	Mt_tRNA	1.56305	-3.03531	1.08114	-2.80751	0.00499258	0.0396015	NA	NA	NA	NA	NA	NA	NA	NA
ENSG00000215236	RPL7P33	processed_pseudogene	1.11968	-2.9494	1.05333	-2.80007	0.00510917	0.0403378	NA	NA	NA	NA	NA	NA	NA	NA
ENSG00000267452	LINC02073	lncRNA	5.78468	-2.92765	0.906607	-3.22924	0.00124119	0.0133572	NA	NA	NA	NA	NA	NA	NA	NA
ENSG00000277621	AC005277.2	lncRNA	0.936776	-2.90319	0.97077	-2.99061	0.0027842	0.0251249	NA	NA	NA	NA	NA	NA	NA	NA
ENSG00000169397	RNASE3	protein_coding	539.732	-2.88488	0.517664	-5.57288	2.51e-08	3.18e-06	NA	NA	NA	NA	NA	NA	NA	NA
ENSG00000162188	GNG3	protein_coding	1.20094	-2.88078	1.02386	-2.81366	0.00489807	0.038982	NA	NA	NA	NA	NA	NA	NA	NA
ENSG00000198576	ARC	protein_coding	1.02742	-2.86995	0.823593	-3.48466	0.000492754	0.00650087	NA	NA	NA	NA	NA	NA	NA	NA
ENSG00000086967	MYBPC2	protein_coding	2.34998	-2.83458	0.732785	-3.86823	0.000109628	0.00202867	NA	NA	NA	NA	NA	NA	NA	NA
ENSG00000255319	ENPP7P8	transcribed_unprocessed_pseudogene	2.4763	-2.83317	1.039	-2.72682	0.00639479	0.0480173	NA	NA	NA	NA	NA	NA	NA	NA
ENSG00000166736	HTR3A	protein_coding	1.10234	-2.82682	0.816999	-3.46001	0.000540163	0.00700576	NA	NA	NA	NA	NA	NA	NA	NA
ENSG00000157368	IL34	protein_coding	2.76903	-2.78693	0.907917	-3.06959	0.00214352	0.0204579	NA	NA	NA	NA	NA	NA	NA	NA
ENSG00000211656	IGLV2-33	IG_V_gene	4.71472	-2.76616	0.852591	-3.24442	0.00117692	0.0128325	NA	NA	NA	NA	NA	NA	NA	NA
ENSG00000272512	AL645608.7	lncRNA	2.8358	-2.7506	0.723231	-3.80322	0.000142829	0.00247624	NA	NA	NA	NA	NA	NA	NA	NA
ENSG00000182557	SPNS3	protein_coding	72.4063	-2.74317	0.430554	-6.37125	1.87e-10	7.3e-08	NA	NA	NA	NA	NA	NA	NA	NA
ENSG00000275158	TRBV12-5	TR_V_gene	3.3988	-2.73751	0.722646	-3.78817	0.000151762	0.002597	NA	NA	NA	NA	NA	NA	NA	NA
ENSG00000103056	SMPD3	protein_coding	200.183	-2.70935	0.440543	-6.15003	7.75e-10	2.32e-07	NA	NA	NA	NA	NA	NA	NA	NA
ENSG00000205927	OLIG2	protein_coding	71.367	-2.70258	0.558408	-4.83979	1.3e-06	6.47e-05	NA	NA	NA	NA	NA	NA	NA	NA
ENSG00000121753	ADGRB2	protein_coding	3.31852	-2.65575	0.705788	-3.76282	0.000168008	0.00280926	NA	NA	NA	NA	NA	NA	NA	NA
ENSG00000168546	GFRA2	protein_coding	4.55732	-2.63236	0.685406	-3.84058	0.000122743	0.00220775	NA	NA	NA	NA	NA	NA	NA	NA
ENSG00000242580	IGKV1D-43	IG_V_gene	2.8575	-2.59232	0.844273	-3.07048	0.00213718	0.0204209	NA	NA	NA	NA	NA	NA	NA	NA
ENSG00000261863	LINC01996	lncRNA	2.65365	-2.58975	0.930911	-2.78195	0.00540335	0.0421422	NA	NA	NA	NA	NA	NA	NA	NA
ENSG00000243264	IGKV2D-29	IG_V_gene	4.80817	-2.52577	0.759709	-3.32466	0.000885274	0.010344	NA	NA	NA	NA	NA	NA	NA	NA
ENSG00000211639	IGLV4-60	IG_V_gene	3.38742	-2.50243	0.817431	-3.06134	0.00220352	0.0208967	NA	NA	NA	NA	NA	NA	NA	NA
ENSG00000248979	LAMTOR3P2	processed_pseudogene	1.02253	-2.48782	0.839276	-2.96425	0.00303424	0.0267663	NA	NA	NA	NA	NA	NA	NA	NA
ENSG00000157445	CACNA2D3	protein_coding	14.6348	-2.46545	0.439538	-5.60918	2.03e-08	2.74e-06	NA	NA	NA	NA	NA	NA	NA	NA
ENSG00000124233	SEMG1	protein_coding	3.53043	-2.44803	0.706212	-3.46643	0.000527421	0.00687238	NA	NA	NA	NA	NA	NA	NA	NA
ENSG00000240382	IGKV1-17	IG_V_gene	7.80483	-2.44724	0.640812	-3.81896	0.000134015	0.00236134	NA	NA	NA	NA	NA	NA	NA	NA
ENSG00000241282	RPL34P33	processed_pseudogene	3.9684	-2.44455	0.712623	-3.43035	0.000602799	0.00764494	NA	NA	NA	NA	NA	NA	NA	NA
ENSG00000223350	IGLV9-49	IG_V_gene	8.97809	-2.44178	0.510738	-4.78088	1.75e-06	8.12e-05	NA	NA	NA	NA	NA	NA	NA	NA
ENSG00000066468	FGFR2	protein_coding	13.1022	-2.44099	0.555243	-4.39625	1.1e-05	0.000335281	NA	NA	NA	NA	NA	NA	NA	NA
ENSG00000185710	SMG1P4	transcribed_unprocessed_pseudogene	1.6293	-2.43685	0.895092	-2.72246	0.00647983	0.0484087	NA	NA	NA	NA	NA	NA	NA	NA
ENSG00000002933	TMEM176A	protein_coding	97.7874	-2.41501	0.715191	-3.37673	0.000733533	0.00896329	NA	NA	NA	NA	NA	NA	NA	NA
ENSG00000234493	RHOXF1P1	transcribed_unprocessed_pseudogene	1.61545	-2.40875	0.876519	-2.74808	0.00599453	0.0455932	NA	NA	NA	NA	NA	NA	NA	NA
ENSG00000109099	PMP22	protein_coding	7.29233	-2.37911	0.658154	-3.61483	0.000300545	0.00445622	NA	NA	NA	NA	NA	NA	NA	NA
ENSG00000211766	TRBJ2-2P	TR_J_gene	10.7833	-2.37794	0.559662	-4.24888	2.15e-05	0.000563432	NA	NA	NA	NA	NA	NA	NA	NA
ENSG00000198106	AC025279.1	lncRNA	4.09222	-2.36296	0.576537	-4.09854	4.16e-05	0.000945339	NA	NA	NA	NA	NA	NA	NA	NA
ENSG00000272491	AL109659.2	lncRNA	2.05444	-2.35636	0.76678	-3.07306	0.00211874	0.020287	NA	NA	NA	NA	NA	NA	NA	NA
ENSG00000092068	SLC7A8	protein_coding	14.3894	-2.35204	0.585586	-4.01656	5.91e-05	0.00125391	NA	NA	NA	NA	NA	NA	NA	NA
ENSG00000151640	DPYSL4	protein_coding	1.55415	-2.35042	0.860789	-2.73054	0.00632301	0.0475587	NA	NA	NA	NA	NA	NA	NA	NA
ENSG00000166813	KIF7	protein_coding	1.55551	-2.34552	0.815196	-2.87724	0.0040117	0.0331779	NA	NA	NA	NA	NA	NA	NA	NA
ENSG00000103647	CORO2B	protein_coding	5.5609	-2.34313	0.673181	-3.48068	0.000500142	0.0065796	NA	NA	NA	NA	NA	NA	NA	NA
ENSG00000204882	GPR20	protein_coding	20.013	-2.32192	0.583215	-3.98125	6.86e-05	0.00141091	NA	NA	NA	NA	NA	NA	NA	NA
ENSG00000103089	FA2H	protein_coding	2.30688	-2.32089	0.806253	-2.87862	0.00399422	0.033053	NA	NA	NA	NA	NA	NA	NA	NA
ENSG00000129757	CDKN1C	protein_coding	268.693	-2.31959	0.553222	-4.19287	2.75e-05	0.000683516	NA	NA	NA	NA	NA	NA	NA	NA
ENSG00000233158	RPS24P6	processed_pseudogene	2.53667	-2.31244	0.789295	-2.92975	0.00339235	0.0291673	NA	NA	NA	NA	NA	NA	NA	NA
ENSG00000282608	ADORA3	protein_coding	101.125	-2.30371	0.461643	-4.99024	6.03e-07	3.6e-05	NA	NA	NA	NA	NA	NA	NA	NA
ENSG00000225349	ANKRD49P2	processed_pseudogene	1.84166	-2.29405	0.740655	-3.09733	0.00195272	0.0190451	NA	NA	NA	NA	NA	NA	NA	NA
ENSG00000252207	RNA5SP365	rRNA_pseudogene	1.26542	-2.28267	0.765961	-2.98014	0.0028812	0.0257702	NA	NA	NA	NA	NA	NA	NA	NA
ENSG00000224041	IGKV3D-15	IG_V_gene	2.76523	-2.27276	0.835842	-2.71913	0.00654542	0.048799	NA	NA	NA	NA	NA	NA	NA	NA
ENSG00000211800	TRAV20	TR_V_gene	5.41917	-2.25523	0.583706	-3.86363	0.000111713	0.00205844	NA	NA	NA	NA	NA	NA	NA	NA
ENSG00000171657	GPR82	protein_coding	43.2657	-2.2525	0.40446	-5.56916	2.56e-08	3.24e-06	NA	NA	NA	NA	NA	NA	NA	NA
ENSG00000270813	NANOGNBP3	processed_pseudogene	2.12981	-2.23742	0.629312	-3.55534	0.000377492	0.00531048	NA	NA	NA	NA	NA	NA	NA	NA
ENSG00000007038	PRSS21	protein_coding	10.6837	-2.22439	0.59231	-3.75545	0.000173029	0.00287701	NA	NA	NA	NA	NA	NA	NA	NA
ENSG00000272123	AC008966.2	lncRNA	2.97878	-2.20924	0.698626	-3.16226	0.00156551	0.0160575	NA	NA	NA	NA	NA	NA	NA	NA
ENSG00000175600	SUGCT	protein_coding	4.16432	-2.18513	0.733596	-2.97866	0.00289512	0.0258558	NA	NA	NA	NA	NA	NA	NA	NA
ENSG00000118946	PCDH17	protein_coding	6.67258	-2.15434	0.616248	-3.4959	0.000472464	0.00629788	NA	NA	NA	NA	NA	NA	NA	NA
ENSG00000186204	CYP4F12	protein_coding	71.737	-2.15106	0.445167	-4.83203	1.35e-06	6.7e-05	NA	NA	NA	NA	NA	NA	NA	NA
ENSG00000178021	TSPYL6	protein_coding	1.61997	-2.14939	0.786208	-2.73387	0.00625949	0.0471929	NA	NA	NA	NA	NA	NA	NA	NA
ENSG00000163053	SLC16A14	protein_coding	16.5599	-2.14886	0.585751	-3.66856	0.000243919	0.00377959	NA	NA	NA	NA	NA	NA	NA	NA
ENSG00000111186	WNT5B	protein_coding	8.02197	-2.12502	0.484617	-4.38494	1.16e-05	0.000348935	NA	NA	NA	NA	NA	NA	NA	NA
ENSG00000214745	AL391419.1	processed_pseudogene	1.29677	-2.12033	0.7546	-2.80988	0.004956	0.0393522	NA	NA	NA	NA	NA	NA	NA	NA
ENSG00000173801	JUP	protein_coding	184.103	-2.11996	0.524783	-4.03969	5.35e-05	0.00115768	NA	NA	NA	NA	NA	NA	NA	NA
ENSG00000213972	AL024509.2	processed_pseudogene	2.27932	-2.10374	0.608617	-3.45658	0.000547073	0.00707413	NA	NA	NA	NA	NA	NA	NA	NA
ENSG00000211776	TRAV2	TR_V_gene	4.88391	-2.04651	0.502008	-4.07665	4.57e-05	0.00102223	NA	NA	NA	NA	NA	NA	NA	NA
ENSG00000255856	AC069503.1	lncRNA	2.90122	-2.04094	0.58925	-3.46362	0.000532966	0.00692916	NA	NA	NA	NA	NA	NA	NA	NA
ENSG00000143847	PPFIA4	protein_coding	8.85561	-2.03323	0.453075	-4.48763	7.2e-06	0.000240343	NA	NA	NA	NA	NA	NA	NA	NA

## Sheet: HIV_TB_ART_Upregulated
Geneid	name_HIV_TB	biotype_HIV_TB	baseMean_HIV_TB	log2FoldChange_HIV_TB	lfcSE_HIV_TB	stat_HIV_TB	pvalue_HIV_TB	padj_HIV_TB	name_HIV_TB_ART	biotype_HIV_TB_ART	baseMean_HIV_TB_ART	log2FoldChange_HIV_TB_ART	lfcSE_HIV_TB_ART	stat_HIV_TB_ART	pvalue_HIV_TB_ART	padj_HIV_TB_ART
ENSG00000211666	NA	NA	NA	NA	NA	NA	NA	NA	IGLV2-14	IG_V_gene	100.259	8.66632	1.77813	4.87383	1.09e-06	9.7e-05
ENSG00000233392	NA	NA	NA	NA	NA	NA	NA	NA	AC104809.2	lncRNA	51.4544	7.70654	1.96291	3.92608	8.63e-05	0.00256154
ENSG00000211663	NA	NA	NA	NA	NA	NA	NA	NA	IGLV3-19	IG_V_gene	51.3817	7.70605	1.67855	4.5909	4.41e-06	0.000278471
ENSG00000211648	NA	NA	NA	NA	NA	NA	NA	NA	IGLV1-47	IG_V_gene	100.372	7.28492	1.90833	3.81742	0.000134855	0.00357671
ENSG00000100079	NA	NA	NA	NA	NA	NA	NA	NA	LGALS2	protein_coding	367.283	7.03546	0.945066	7.44441	9.74e-14	1.54e-10
ENSG00000128218	NA	NA	NA	NA	NA	NA	NA	NA	VPREB3	protein_coding	216.48	6.70624	1.11097	6.03636	1.58e-09	4.69e-07
ENSG00000237774	NA	NA	NA	NA	NA	NA	NA	NA	AC126615.1	processed_pseudogene	25.8686	6.69664	1.60939	4.16099	3.17e-05	0.00118944
ENSG00000240864	NA	NA	NA	NA	NA	NA	NA	NA	IGKV1-16	IG_V_gene	22.2837	6.48199	1.61728	4.00794	6.12e-05	0.00197736
ENSG00000278196	NA	NA	NA	NA	NA	NA	NA	NA	IGLV2-8	IG_V_gene	21.7367	6.45874	1.7048	3.78857	0.000151519	0.003927
ENSG00000211836	NA	NA	NA	NA	NA	NA	NA	NA	TRAJ54	TR_J_gene	18.8924	6.22464	1.63613	3.80449	0.000142096	0.00371976
ENSG00000267412	NA	NA	NA	NA	NA	NA	NA	NA	AC092068.2	lncRNA	18.1893	6.15125	1.57818	3.89768	9.71e-05	0.00281151
ENSG00000162373	NA	NA	NA	NA	NA	NA	NA	NA	BEND5	protein_coding	13.6983	5.79104	1.61293	3.59039	0.000330182	0.00703113
ENSG00000048462	NA	NA	NA	NA	NA	NA	NA	NA	TNFRSF17	protein_coding	66.7421	5.77607	1.38009	4.1853	2.85e-05	0.00109195
ENSG00000272564	NA	NA	NA	NA	NA	NA	NA	NA	AC012511.1	lncRNA	12.9931	5.73577	1.59225	3.6023	0.000315417	0.00681168
ENSG00000162078	NA	NA	NA	NA	NA	NA	NA	NA	ZG16B	protein_coding	13.3159	5.73411	1.73749	3.30023	0.000966071	0.0156683
ENSG00000161133	NA	NA	NA	NA	NA	NA	NA	NA	USP41	protein_coding	12.7422	5.71528	1.80282	3.17018	0.00152342	0.0219009
ENSG00000211640	NA	NA	NA	NA	NA	NA	NA	NA	IGLV6-57	IG_V_gene	35.6348	5.67549	1.6798	3.37867	0.000728382	0.0127519
ENSG00000254126	NA	NA	NA	NA	NA	NA	NA	NA	CD8B2	protein_coding	12.7115	5.65893	1.68188	3.36464	0.000766437	0.0132298
ENSG00000176083	NA	NA	NA	NA	NA	NA	NA	NA	ZNF683	protein_coding	62.1659	5.64072	1.2762	4.41994	9.87e-06	0.000506141
ENSG00000163687	NA	NA	NA	NA	NA	NA	NA	NA	DNASE1L3	protein_coding	12.0711	5.63694	1.53134	3.68105	0.000232279	0.00540354
ENSG00000236901	NA	NA	NA	NA	NA	NA	NA	NA	MIR600HG	lncRNA	31.7434	5.60416	1.49428	3.75042	0.00017654	0.00440535
ENSG00000237387	NA	NA	NA	NA	NA	NA	NA	NA	AL022329.2	lncRNA	12.0697	5.59066	1.51894	3.68063	0.00023266	0.00540387
ENSG00000235869	NA	NA	NA	NA	NA	NA	NA	NA	Z99127.2	processed_pseudogene	11.6934	5.53288	1.60395	3.44953	0.000561569	0.0105263
ENSG00000211649	NA	NA	NA	NA	NA	NA	NA	NA	IGLV7-46	IG_V_gene	11.184	5.51666	1.81186	3.04475	0.00232871	0.0299668
ENSG00000271670	NA	NA	NA	NA	NA	NA	NA	NA	AC010998.2	lncRNA	11.1852	5.51453	1.66825	3.30558	0.00094781	0.015457
ENSG00000275491	NA	NA	NA	NA	NA	NA	NA	NA	LINC01730	lncRNA	11.812	5.51309	1.59595	3.45442	0.000551484	0.0103768
ENSG00000211659	NA	NA	NA	NA	NA	NA	NA	NA	IGLV3-25	IG_V_gene	30.4249	5.47462	1.5914	3.44012	0.000581455	0.0108303
ENSG00000234303	NA	NA	NA	NA	NA	NA	NA	NA	CLYBL-AS1	lncRNA	10.5834	5.45106	1.66189	3.28004	0.00103794	0.0165135
ENSG00000273108	NA	NA	NA	NA	NA	NA	NA	NA	AL121929.3	lncRNA	10.6059	5.44627	1.57227	3.46396	0.000532282	0.0101088
ENSG00000262877	NA	NA	NA	NA	NA	NA	NA	NA	AC110285.2	lncRNA	10.424	5.37107	1.51333	3.54917	0.000386445	0.00797615
ENSG00000211728	NA	NA	NA	NA	NA	NA	NA	NA	TRBV5-6	TR_V_gene	9.94841	5.3371	1.71058	3.12006	0.00180816	0.0249748
ENSG00000211848	NA	NA	NA	NA	NA	NA	NA	NA	TRAJ41	TR_J_gene	10.0078	5.33268	1.63703	3.25753	0.00112386	0.0175587
ENSG00000279792	NA	NA	NA	NA	NA	NA	NA	NA	AC015909.5	TEC	9.44578	5.31475	1.52671	3.48118	0.000499206	0.00964297
ENSG00000253368	NA	NA	NA	NA	NA	NA	NA	NA	TRNP1	protein_coding	9.71467	5.28962	1.79262	2.95077	0.00316978	0.0375098
ENSG00000104361	NA	NA	NA	NA	NA	NA	NA	NA	NIPAL2	protein_coding	250.095	5.28466	1.05253	5.02092	5.14e-07	5.38e-05
ENSG00000242732	NA	NA	NA	NA	NA	NA	NA	NA	RTL5	protein_coding	9.29552	5.26277	1.56534	3.36207	0.000773618	0.0133278
ENSG00000174137	NA	NA	NA	NA	NA	NA	NA	NA	FAM53A	protein_coding	9.17608	5.25154	1.58387	3.31564	0.000914347	0.0150847
ENSG00000279796	NA	NA	NA	NA	NA	NA	NA	NA	AL133384.2	TEC	9.44956	5.22575	1.55727	3.3557	0.000791643	0.0135633
ENSG00000205611	NA	NA	NA	NA	NA	NA	NA	NA	LINC01597	lncRNA	9.05947	5.22501	1.7094	3.05663	0.00223839	0.0291432
ENSG00000269976	NA	NA	NA	NA	NA	NA	NA	NA	AC012065.3	lncRNA	9.32186	5.19723	1.58297	3.28322	0.00102629	0.0163948
ENSG00000211966	NA	NA	NA	NA	NA	NA	NA	NA	IGHV5-51	IG_V_gene	8.811	5.19288	1.7043	3.04692	0.002312	0.0297964
ENSG00000276557	NA	NA	NA	NA	NA	NA	NA	NA	TRBV18	TR_V_gene	8.71702	5.16192	1.80247	2.86381	0.00418574	0.0460047
ENSG00000085465	NA	NA	NA	NA	NA	NA	NA	NA	OVGP1	protein_coding	24.3166	5.157	1.46052	3.53093	0.000414102	0.00842914
ENSG00000275963	NA	NA	NA	NA	NA	NA	NA	NA	AC008115.4	lncRNA	9.40073	5.15479	1.59012	3.24176	0.00118793	0.0182445
ENSG00000224256	NA	NA	NA	NA	NA	NA	NA	NA	Z93930.1	processed_pseudogene	23.4434	5.14777	1.54199	3.3384	0.000842623	0.0142018
ENSG00000277450	NA	NA	NA	NA	NA	NA	NA	NA	AC002094.4	lncRNA	8.67025	5.13293	1.54946	3.31273	0.000923911	0.0151622
ENSG00000145107	NA	NA	NA	NA	NA	NA	NA	NA	TM4SF19	protein_coding	23.2117	5.12466	1.53717	3.33382	0.000856608	0.0143905
ENSG00000211668	NA	NA	NA	NA	NA	NA	NA	NA	IGLV2-11	IG_V_gene	63.0934	5.12372	1.19523	4.28681	1.81e-05	0.000795191
ENSG00000177303	NA	NA	NA	NA	NA	NA	NA	NA	CASKIN2	protein_coding	23.23	5.05827	1.4863	3.40326	0.000665866	0.0119261
ENSG00000164112	NA	NA	NA	NA	NA	NA	NA	NA	TMEM155	protein_coding	8.39729	5.05375	1.66512	3.03506	0.00240487	0.0306353
ENSG00000167136	NA	NA	NA	NA	NA	NA	NA	NA	ENDOG	protein_coding	7.81303	5.03649	1.68129	2.9956	0.00273903	0.0337938
ENSG00000244486	NA	NA	NA	NA	NA	NA	NA	NA	SCARF2	protein_coding	8.18263	5.03336	1.56712	3.21184	0.00131886	0.0196952
ENSG00000211802	NA	NA	NA	NA	NA	NA	NA	NA	TRAV22	TR_V_gene	8.09452	5.02888	1.7557	2.86432	0.00417907	0.0459428
ENSG00000225978	NA	NA	NA	NA	NA	NA	NA	NA	HAR1A	lncRNA	8.34606	5.02288	1.64368	3.05588	0.00224401	0.0291735
ENSG00000211809	NA	NA	NA	NA	NA	NA	NA	NA	TRAV27	TR_V_gene	7.80478	5.00986	1.62907	3.07529	0.00210298	0.0279554
ENSG00000272161	NA	NA	NA	NA	NA	NA	NA	NA	AL589739.1	lncRNA	7.8076	5.00492	1.65993	3.01514	0.00256858	0.0321384
ENSG00000244167	NA	NA	NA	NA	NA	NA	NA	NA	AC005532.2	processed_pseudogene	7.70418	5.00084	1.69956	2.94243	0.00325652	0.0383324
ENSG00000186810	NA	NA	NA	NA	NA	NA	NA	NA	CXCR3	protein_coding	128.792	4.99854	0.817413	6.11507	9.65e-10	3.03e-07
ENSG00000234184	NA	NA	NA	NA	NA	NA	NA	NA	LINC01781	lncRNA	8.16963	4.98877	1.68937	2.95303	0.00314667	0.037326
ENSG00000226287	NA	NA	NA	NA	NA	NA	NA	NA	TMEM191A	transcribed_unprocessed_pseudogene	20.9433	4.9861	1.49788	3.32876	0.000872333	0.0145805
ENSG00000211653	NA	NA	NA	NA	NA	NA	NA	NA	IGLV1-40	IG_V_gene	108.147	4.94434	1.19984	4.12083	3.78e-05	0.00134847
ENSG00000239910	NA	NA	NA	NA	NA	NA	NA	NA	RN7SL530P	misc_RNA	7.55449	4.92464	1.54767	3.18196	0.00146283	0.0212677
ENSG00000130649	NA	NA	NA	NA	NA	NA	NA	NA	CYP2E1	protein_coding	7.40259	4.92422	1.57448	3.12752	0.00176289	0.0245238
ENSG00000257531	NA	NA	NA	NA	NA	NA	NA	NA	AC008147.3	transcribed_processed_pseudogene	7.64544	4.90019	1.62806	3.00983	0.00261396	0.0325958
ENSG00000135925	NA	NA	NA	NA	NA	NA	NA	NA	WNT10A	protein_coding	6.88816	4.86786	1.58384	3.07345	0.00211599	0.0280862
ENSG00000253998	NA	NA	NA	NA	NA	NA	NA	NA	IGKV2-29	IG_V_pseudogene	7.17184	4.86094	1.7111	2.84082	0.0044997	0.0485282
ENSG00000243466	NA	NA	NA	NA	NA	NA	NA	NA	IGKV1-5	IG_V_gene	169.577	4.85833	1.14329	4.24941	2.14e-05	0.000898239
ENSG00000254208	NA	NA	NA	NA	NA	NA	NA	NA	AC011773.1	lncRNA	7.42442	4.82379	1.61939	2.97877	0.00289408	0.0351429
ENSG00000223965	NA	NA	NA	NA	NA	NA	NA	NA	ZNF587P1	processed_pseudogene	6.79205	4.7947	1.669	2.8728	0.00406846	0.0451485
ENSG00000277904	NA	NA	NA	NA	NA	NA	NA	NA	MIR7850	miRNA	6.63521	4.76454	1.66212	2.86655	0.00414973	0.045711
ENSG00000211898	NA	NA	NA	NA	NA	NA	NA	NA	IGHD	IG_C_gene	116.864	4.74022	0.851027	5.57001	2.55e-08	4.97e-06
ENSG00000153823	NA	NA	NA	NA	NA	NA	NA	NA	PID1	protein_coding	49.8665	4.73886	1.04601	4.53041	5.89e-06	0.000346281
ENSG00000259003	NA	NA	NA	NA	NA	NA	NA	NA	AC243965.1	lncRNA	7.13498	4.7345	1.61076	2.9393	0.00328958	0.0385668
ENSG00000100373	NA	NA	NA	NA	NA	NA	NA	NA	UPK3A	protein_coding	32.1724	4.70013	1.2751	3.68608	0.000227737	0.0053343
ENSG00000154102	NA	NA	NA	NA	NA	NA	NA	NA	C16orf74	protein_coding	32.9918	4.67795	1.16299	4.02234	5.76e-05	0.00189199
ENSG00000258810	NA	NA	NA	NA	NA	NA	NA	NA	AL133371.2	lncRNA	6.02609	4.67382	1.60696	2.90848	0.00363194	0.0415245
ENSG00000211791	NA	NA	NA	NA	NA	NA	NA	NA	TRAV13-2	TR_V_gene	6.16653	4.65967	1.63045	2.85789	0.00426462	0.0466228
ENSG00000211660	NA	NA	NA	NA	NA	NA	NA	NA	IGLV2-23	IG_V_gene	118.694	4.65131	1.39186	3.34179	0.000832388	0.0140883
ENSG00000131721	NA	NA	NA	NA	NA	NA	NA	NA	RHOXF2	protein_coding	5.92301	4.63619	1.59637	2.90421	0.00368178	0.041879
ENSG00000178386	NA	NA	NA	NA	NA	NA	NA	NA	ZNF223	protein_coding	5.98365	4.63146	1.56449	2.96037	0.00307271	0.0367062
ENSG00000125657	NA	NA	NA	NA	NA	NA	NA	NA	TNFSF9	protein_coding	16.0719	4.5783	1.47614	3.10154	0.00192514	0.0261485
ENSG00000103528	NA	NA	NA	NA	NA	NA	NA	NA	SYT17	protein_coding	15.5405	4.5719	1.55787	2.93471	0.00333863	0.0389051
ENSG00000211673	NA	NA	NA	NA	NA	NA	NA	NA	IGLV3-1	IG_V_gene	30.9261	4.54011	1.31575	3.4506	0.00055935	0.010498
ENSG00000211778	NA	NA	NA	NA	NA	NA	NA	NA	TRAV4	TR_V_gene	15.2127	4.52973	1.54194	2.93769	0.00330668	0.0386642
ENSG00000211592	NA	NA	NA	NA	NA	NA	NA	NA	IGKC	IG_C_gene	4298.17	4.50445	1.0226	4.4049	1.06e-05	0.000531977
ENSG00000198658	NA	NA	NA	NA	NA	NA	NA	NA	ABHD17AP1	unprocessed_pseudogene	5.70486	4.47113	1.56776	2.85193	0.00434546	0.0472792
ENSG00000206417	NA	NA	NA	NA	NA	NA	NA	NA	H1FX-AS1	lncRNA	5.01722	4.42793	1.55591	2.84587	0.00442897	0.0479873
ENSG00000211893	NA	NA	NA	NA	NA	NA	NA	NA	IGHG2	IG_C_gene	112.763	4.42755	1.56052	2.83722	0.00455077	0.0489055
ENSG00000244437	NA	NA	NA	NA	NA	NA	NA	NA	IGKV3-15	IG_V_gene	91.0703	4.4167	0.95081	4.6452	3.4e-06	0.000227839
ENSG00000198598	NA	NA	NA	NA	NA	NA	NA	NA	MMP17	protein_coding	26.0487	4.38974	1.18659	3.69945	0.000216069	0.00511997
ENSG00000239951	NA	NA	NA	NA	NA	NA	NA	NA	IGKV3-20	IG_V_gene	60.2397	4.31203	1.04553	4.12426	3.72e-05	0.00133286
ENSG00000211679	NA	NA	NA	NA	NA	NA	NA	NA	IGLC3	IG_C_gene	309.652	4.31114	1.09221	3.94717	7.91e-05	0.00240173
ENSG00000091972	NA	NA	NA	NA	NA	NA	NA	NA	CD200	protein_coding	30.3174	4.06633	1.18584	3.42908	0.000605623	0.0111817
ENSG00000211638	NA	NA	NA	NA	NA	NA	NA	NA	IGLV8-61	IG_V_gene	29.2755	4.05181	1.35944	2.9805	0.00287778	0.0350444
ENSG00000162383	NA	NA	NA	NA	NA	NA	NA	NA	SLC1A7	protein_coding	42.1141	4.00709	1.03678	3.86496	0.000111109	0.003103
ENSG00000132465	NA	NA	NA	NA	NA	NA	NA	NA	JCHAIN	protein_coding	2147.68	3.99789	1.15279	3.46801	0.000524327	0.0100147
ENSG00000162804	NA	NA	NA	NA	NA	NA	NA	NA	SNED1	protein_coding	19.7683	3.98717	1.1686	3.41193	0.000645042	0.0116831
ENSG00000198794	NA	NA	NA	NA	NA	NA	NA	NA	SCAMP5	protein_coding	20.9671	3.93634	1.2784	3.07913	0.00207608	0.0276975
ENSG00000197385	NA	NA	NA	NA	NA	NA	NA	NA	ZNF860	protein_coding	19.5243	3.93613	1.19312	3.29901	0.000970249	0.0157131
ENSG00000232869	NA	NA	NA	NA	NA	NA	NA	NA	TRBV29-1	TR_V_gene	50.1885	3.91456	0.88242	4.43617	9.16e-06	0.00048058
ENSG00000211677	NA	NA	NA	NA	NA	NA	NA	NA	IGLC2	IG_C_gene	952.853	3.85827	0.990274	3.89617	9.77e-05	0.00282178
ENSG00000099958	NA	NA	NA	NA	NA	NA	NA	NA	DERL3	protein_coding	52.6317	3.7643	1.00943	3.72912	0.000192147	0.00469413
ENSG00000105369	NA	NA	NA	NA	NA	NA	NA	NA	CD79A	protein_coding	506.273	3.71705	0.738374	5.03411	4.8e-07	5.06e-05
ENSG00000179639	NA	NA	NA	NA	NA	NA	NA	NA	FCER1A	protein_coding	86.5067	3.71636	0.864179	4.30046	1.7e-05	0.000753454
ENSG00000135916	NA	NA	NA	NA	NA	NA	NA	NA	ITM2C	protein_coding	182.559	3.69967	0.665726	5.55735	2.74e-08	5.23e-06
ENSG00000232455	NA	NA	NA	NA	NA	NA	NA	NA	LARS2-AS1	lncRNA	16.7238	3.69535	1.14518	3.22687	0.00125154	0.0189132
ENSG00000123096	NA	NA	NA	NA	NA	NA	NA	NA	SSPN	protein_coding	63.7609	3.69172	0.807721	4.57054	4.86e-06	0.0003001
ENSG00000271109	NA	NA	NA	NA	NA	NA	NA	NA	AC008555.4	lncRNA	53.2737	3.65274	0.816577	4.47323	7.7e-06	0.000422876
ENSG00000135643	NA	NA	NA	NA	NA	NA	NA	NA	KCNMB4	protein_coding	16.1901	3.63245	1.21665	2.98562	0.00283001	0.0345982
ENSG00000130810	NA	NA	NA	NA	NA	NA	NA	NA	PPAN	protein_coding	17.2327	3.61517	1.12809	3.20467	0.00135216	0.0200707
ENSG00000229106	NA	NA	NA	NA	NA	NA	NA	NA	BTBD6P1	processed_pseudogene	44.0907	3.58993	1.09408	3.28124	0.00103352	0.0164845
ENSG00000247982	NA	NA	NA	NA	NA	NA	NA	NA	LINC00926	lncRNA	874.962	3.58328	0.681657	5.25671	1.47e-07	1.97e-05
ENSG00000133216	NA	NA	NA	NA	NA	NA	NA	NA	EPHB2	protein_coding	44.4362	3.57953	0.93939	3.81048	0.000138695	0.00365015
ENSG00000104921	NA	NA	NA	NA	NA	NA	NA	NA	FCER2	protein_coding	50.3193	3.5645	0.944792	3.77279	0.00016143	0.00411983
ENSG00000198502	NA	NA	NA	NA	NA	NA	NA	NA	HLA-DRB5	protein_coding	549.993	3.53427	1.02364	3.45266	0.000555093	0.0104314
ENSG00000113494	NA	NA	NA	NA	NA	NA	NA	NA	PRLR	protein_coding	13.9738	3.52653	1.22382	2.88159	0.00395676	0.0442233
ENSG00000211899	NA	NA	NA	NA	NA	NA	NA	NA	IGHM	IG_C_gene	1693.66	3.50932	0.672974	5.21464	1.84e-07	2.35e-05
ENSG00000231560	NA	NA	NA	NA	NA	NA	NA	NA	CLEC12A-AS1	lncRNA	20.9578	3.50247	1.12375	3.11678	0.00182835	0.0251735
ENSG00000196169	NA	NA	NA	NA	NA	NA	NA	NA	KIF19	protein_coding	58.9471	3.48991	0.933983	3.73659	0.000186534	0.00459518
ENSG00000188822	NA	NA	NA	NA	NA	NA	NA	NA	CNR2	protein_coding	112.299	3.4883	0.845621	4.12514	3.71e-05	0.00132883
ENSG00000242114	NA	NA	NA	NA	NA	NA	NA	NA	MTFP1	protein_coding	15.1343	3.4822	1.18482	2.93901	0.00329259	0.038576
ENSG00000211598	NA	NA	NA	NA	NA	NA	NA	NA	IGKV4-1	IG_V_gene	301.768	3.48157	1.07497	3.23878	0.00120044	0.018392
ENSG00000273472	NA	NA	NA	NA	NA	NA	NA	NA	AC096733.3	lncRNA	81.7792	3.47787	0.61288	5.67463	1.39e-08	2.93e-06
ENSG00000159713	NA	NA	NA	NA	NA	NA	NA	NA	TPPP3	protein_coding	15.6859	3.47613	1.19569	2.90722	0.00364662	0.0416288
ENSG00000203416	NA	NA	NA	NA	NA	NA	NA	NA	FAM32BP	processed_pseudogene	57.814	3.42345	0.62135	5.50969	3.59e-08	6.61e-06
ENSG00000196126	NA	NA	NA	NA	NA	NA	NA	NA	HLA-DRB1	protein_coding	3009.32	3.41312	0.447452	7.6279	2.39e-14	4.6e-11
ENSG00000240231	NA	NA	NA	NA	NA	NA	NA	NA	RPS27P29	processed_pseudogene	97.5615	3.40986	1.17977	2.89029	0.00384891	0.0433681
ENSG00000244593	NA	NA	NA	NA	NA	NA	NA	NA	AC025062.1	processed_pseudogene	13.6787	3.38586	1.13724	2.97725	0.00290844	0.0352747
ENSG00000169413	NA	NA	NA	NA	NA	NA	NA	NA	RNASE6	protein_coding	1970.56	3.3843	0.682337	4.95986	7.05e-07	6.75e-05
ENSG00000105991	NA	NA	NA	NA	NA	NA	NA	NA	HOXA1	protein_coding	27.8105	3.37479	0.931608	3.62255	0.000291716	0.00645726
ENSG00000229531	NA	NA	NA	NA	NA	NA	NA	NA	Z99127.1	lncRNA	26.8791	3.36862	1.01857	3.3072	0.000942319	0.0153977
ENSG00000276564	NA	NA	NA	NA	NA	NA	NA	NA	AC130650.2	lncRNA	13.2258	3.36793	1.11524	3.0199	0.00252858	0.0317561
ENSG00000112799	NA	NA	NA	NA	NA	NA	NA	NA	LY86	protein_coding	329.578	3.36257	0.535698	6.27699	3.45e-10	1.24e-07
ENSG00000130347	NA	NA	NA	NA	NA	NA	NA	NA	RTN4IP1	protein_coding	36.1288	3.33078	0.727258	4.57992	4.65e-06	0.000289781
ENSG00000148832	NA	NA	NA	NA	NA	NA	NA	NA	PAOX	protein_coding	41.9123	3.32881	0.783527	4.24849	2.15e-05	0.000900283
ENSG00000250659	NA	NA	NA	NA	NA	NA	NA	NA	AP001363.1	lncRNA	45.8234	3.32461	0.820543	4.05173	5.08e-05	0.00171387
ENSG00000010610	NA	NA	NA	NA	NA	NA	NA	NA	CD4	protein_coding	101.128	3.32435	0.620951	5.35364	8.62e-08	1.3e-05
ENSG00000229391	NA	NA	NA	NA	NA	NA	NA	NA	HLA-DRB6	transcribed_unprocessed_pseudogene	312.683	3.31817	0.665717	4.98436	6.22e-07	6.2e-05
ENSG00000002587	NA	NA	NA	NA	NA	NA	NA	NA	HS3ST1	protein_coding	46.1931	3.30685	0.875293	3.77799	0.000158099	0.00405718
ENSG00000260206	NA	NA	NA	NA	NA	NA	NA	NA	AC105020.2	lncRNA	38.7194	3.30012	0.775316	4.25648	2.08e-05	0.000876868
ENSG00000262171	NA	NA	NA	NA	NA	NA	NA	NA	AC130651.1	lncRNA	18.1366	3.29612	1.05177	3.13387	0.0017252	0.0240903
ENSG00000196735	NA	NA	NA	NA	NA	NA	NA	NA	HLA-DQA1	protein_coding	492.287	3.28193	1.04629	3.13673	0.00170842	0.0238936
ENSG00000108961	NA	NA	NA	NA	NA	NA	NA	NA	RANGRF	protein_coding	30.5407	3.26874	0.969615	3.37117	0.000748489	0.012996
ENSG00000167483	NA	NA	NA	NA	NA	NA	NA	NA	NIBAN3	protein_coding	487.765	3.26102	0.612463	5.32444	1.01e-07	1.48e-05
ENSG00000269404	NA	NA	NA	NA	NA	NA	NA	NA	SPIB	protein_coding	126.013	3.25046	0.737109	4.40975	1.03e-05	0.000524483
ENSG00000211749	NA	NA	NA	NA	NA	NA	NA	NA	TRBV23-1	TR_V_gene	18.0762	3.24098	1.0592	3.05983	0.00221462	0.0289443
ENSG00000229417	NA	NA	NA	NA	NA	NA	NA	NA	NPM1P25	processed_pseudogene	18.4095	3.22526	0.964429	3.34422	0.000825151	0.0139871
ENSG00000196092	NA	NA	NA	NA	NA	NA	NA	NA	PAX5	protein_coding	143.213	3.22521	0.688264	4.68601	2.79e-06	0.000195866
ENSG00000169248	NA	NA	NA	NA	NA	NA	NA	NA	CXCL11	protein_coding	30.6837	3.19289	0.920602	3.46826	0.000523836	0.0100096
ENSG00000109684	NA	NA	NA	NA	NA	NA	NA	NA	CLNK	protein_coding	11.329	3.15939	1.11705	2.82833	0.00467912	0.0499764
ENSG00000273723	NA	NA	NA	NA	NA	NA	NA	NA	AL139089.1	lncRNA	72.8876	3.13461	0.539629	5.80882	6.29e-09	1.47e-06
ENSG00000144354	NA	NA	NA	NA	NA	NA	NA	NA	CDCA7	protein_coding	138.625	3.13162	0.650257	4.81598	1.46e-06	0.000121083
ENSG00000116990	NA	NA	NA	NA	NA	NA	NA	NA	MYCL	protein_coding	29.8746	3.12663	0.834564	3.74642	0.000179375	0.00445601
ENSG00000110987	NA	NA	NA	NA	NA	NA	NA	NA	BCL7A	protein_coding	103.59	3.12008	0.771655	4.04337	5.27e-05	0.00176
ENSG00000237436	NA	NA	NA	NA	NA	NA	NA	NA	CAMTA1-DT	lncRNA	80.2585	3.11894	0.579448	5.3826	7.34e-08	1.13e-05
ENSG00000141542	NA	NA	NA	NA	NA	NA	NA	NA	RAB40B	protein_coding	34.5588	3.11259	0.765958	4.06365	4.83e-05	0.00165111
ENSG00000196664	NA	NA	NA	NA	NA	NA	NA	NA	TLR7	protein_coding	212.477	3.111	0.479358	6.48993	8.59e-11	3.96e-08
ENSG00000157168	NA	NA	NA	NA	NA	NA	NA	NA	NRG1	protein_coding	44.3695	3.10093	1.03987	2.98203	0.00286346	0.0349205
ENSG00000205221	NA	NA	NA	NA	NA	NA	NA	NA	VIT	protein_coding	56.7418	3.09113	0.927214	3.33378	0.000856743	0.0143905
ENSG00000260751	NA	NA	NA	NA	NA	NA	NA	NA	AC008870.2	lncRNA	28.472	3.07777	0.80012	3.84663	0.000119754	0.00327829
ENSG00000147234	NA	NA	NA	NA	NA	NA	NA	NA	FRMPD3	protein_coding	25.8797	3.06152	0.920052	3.32755	0.000876128	0.0146282
ENSG00000126249	NA	NA	NA	NA	NA	NA	NA	NA	PDCD2L	protein_coding	37.489	3.05483	0.759116	4.0242	5.72e-05	0.00188214
ENSG00000226660	NA	NA	NA	NA	NA	NA	NA	NA	TRBV2	TR_V_gene	92.01	3.05388	0.885407	3.44913	0.0005624	0.0105374
ENSG00000173825	NA	NA	NA	NA	NA	NA	NA	NA	TIGD3	protein_coding	124.455	3.04502	0.610029	4.9916	5.99e-07	6.04e-05
ENSG00000119457	NA	NA	NA	NA	NA	NA	NA	NA	SLC46A2	protein_coding	62.968	3.04378	0.680494	4.4729	7.72e-06	0.000423006
ENSG00000095585	NA	NA	NA	NA	NA	NA	NA	NA	BLNK	protein_coding	317.62	3.03895	0.505666	6.00979	1.86e-09	5.38e-07
ENSG00000124225	NA	NA	NA	NA	NA	NA	NA	NA	PMEPA1	protein_coding	73.2086	3.02529	0.709633	4.26318	2.02e-05	0.000860518
ENSG00000197766	NA	NA	NA	NA	NA	NA	NA	NA	CFD	protein_coding	2422.78	3.01313	0.706235	4.26647	1.99e-05	0.000850689
ENSG00000260949	NA	NA	NA	NA	NA	NA	NA	NA	AP006545.1	lncRNA	31.7165	3.0094	0.951257	3.16361	0.00155827	0.0222862
ENSG00000275418	NA	NA	NA	NA	NA	NA	NA	NA	AC104971.3	lncRNA	34.5904	3.00549	0.910245	3.30185	0.000960494	0.0156179
ENSG00000134864	NA	NA	NA	NA	NA	NA	NA	NA	GGACT	protein_coding	28.7232	3.00519	0.77318	3.88679	0.000101578	0.00289647
ENSG00000139193	NA	NA	NA	NA	NA	NA	NA	NA	CD27	protein_coding	122.015	3.00173	0.670305	4.47815	7.53e-06	0.000415827
ENSG00000137726	NA	NA	NA	NA	NA	NA	NA	NA	FXYD6	protein_coding	33.1556	2.99707	0.930577	3.22065	0.00127899	0.0192028
ENSG00000185090	NA	NA	NA	NA	NA	NA	NA	NA	MANEAL	protein_coding	19.542	2.99605	1.01411	2.95436	0.0031332	0.0372061
ENSG00000007312	NA	NA	NA	NA	NA	NA	NA	NA	CD79B	protein_coding	488.813	2.98912	0.569872	5.24524	1.56e-07	2.08e-05
ENSG00000223865	NA	NA	NA	NA	NA	NA	NA	NA	HLA-DPB1	protein_coding	2347.42	2.98586	0.422764	7.06271	1.63e-12	1.48e-09
ENSG00000118894	NA	NA	NA	NA	NA	NA	NA	NA	EEF2KMT	protein_coding	15.465	2.97216	0.934955	3.17894	0.00147815	0.0214099
ENSG00000164330	NA	NA	NA	NA	NA	NA	NA	NA	EBF1	protein_coding	54.8789	2.96374	0.768628	3.85588	0.000115314	0.00319425
ENSG00000213782	NA	NA	NA	NA	NA	NA	NA	NA	DDX47	protein_coding	15.0629	2.9552	1.00066	2.95325	0.00314448	0.03731
ENSG00000278058	NA	NA	NA	NA	NA	NA	NA	NA	AC009159.3	lncRNA	15.384	2.94847	0.925065	3.18731	0.00143603	0.0209458
ENSG00000174827	NA	NA	NA	NA	NA	NA	NA	NA	PDZK1	protein_coding	39.1513	2.94686	0.808015	3.64704	0.000265277	0.00599552
ENSG00000211698	NA	NA	NA	NA	NA	NA	NA	NA	TRGV4	TR_V_gene	623.146	2.94284	0.931437	3.15946	0.00158062	0.022483
ENSG00000175505	NA	NA	NA	NA	NA	NA	NA	NA	CLCF1	protein_coding	69.1795	2.94097	0.620672	4.73836	2.15e-06	0.000160122
ENSG00000141540	NA	NA	NA	NA	NA	NA	NA	NA	TTYH2	protein_coding	93.3571	2.93485	0.480588	6.10679	1.02e-09	3.17e-07
ENSG00000250159	NA	NA	NA	NA	NA	NA	NA	NA	AC106791.1	lncRNA	19.7536	2.92695	0.805907	3.63187	0.000281378	0.00628179
ENSG00000204252	NA	NA	NA	NA	NA	NA	NA	NA	HLA-DOA	protein_coding	242.858	2.92327	0.605872	4.8249	1.4e-06	0.00011684
ENSG00000231389	NA	NA	NA	NA	NA	NA	NA	NA	HLA-DPA1	protein_coding	3451.25	2.92056	0.457584	6.38256	1.74e-10	7.35e-08
ENSG00000229989	NA	NA	NA	NA	NA	NA	NA	NA	MIR181A1HG	lncRNA	28.1716	2.91781	0.799375	3.65011	0.000262126	0.00595097
ENSG00000014914	NA	NA	NA	NA	NA	NA	NA	NA	MTMR11	protein_coding	244.126	2.91411	0.452052	6.4464	1.15e-10	5.02e-08
ENSG00000120708	NA	NA	NA	NA	NA	NA	NA	NA	TGFBI	protein_coding	341.312	2.91064	0.424428	6.8578	6.99e-12	5.04e-09
ENSG00000110777	NA	NA	NA	NA	NA	NA	NA	NA	POU2AF1	protein_coding	69.0059	2.9084	0.76317	3.81095	0.000138435	0.00364766
ENSG00000184675	NA	NA	NA	NA	NA	NA	NA	NA	AMER1	protein_coding	14.1984	2.9036	0.967485	3.00119	0.00268931	0.0333567
ENSG00000243836	NA	NA	NA	NA	NA	NA	NA	NA	WDR86-AS1	lncRNA	15.1583	2.88658	0.992216	2.90923	0.00362324	0.0414366
ENSG00000259113	NA	NA	NA	NA	NA	NA	NA	NA	AL118556.2	lncRNA	53.2777	2.88186	0.73482	3.92185	8.79e-05	0.00259817
ENSG00000101220	NA	NA	NA	NA	NA	NA	NA	NA	C20orf27	protein_coding	120.841	2.86951	0.600492	4.7786	1.77e-06	0.000138815
ENSG00000261663	NA	NA	NA	NA	NA	NA	NA	NA	AC009065.9	lncRNA	20.965	2.86604	0.938273	3.0546	0.00225364	0.0292794
ENSG00000173114	NA	NA	NA	NA	NA	NA	NA	NA	LRRN3	protein_coding	26.7865	2.86569	0.947728	3.02374	0.00249669	0.0314701
ENSG00000189233	NA	NA	NA	NA	NA	NA	NA	NA	NUGGC	protein_coding	26.9781	2.8415	0.905189	3.13913	0.00169452	0.0237443
ENSG00000074964	NA	NA	NA	NA	NA	NA	NA	NA	ARHGEF10L	protein_coding	73.0687	2.83398	0.675733	4.19394	2.74e-05	0.00106237
ENSG00000275454	NA	NA	NA	NA	NA	NA	NA	NA	AC105020.6	lncRNA	63.2837	2.82167	0.540617	5.21935	1.8e-07	2.31e-05
ENSG00000170476	NA	NA	NA	NA	NA	NA	NA	NA	MZB1	protein_coding	221.602	2.81809	0.722161	3.9023	9.53e-05	0.0027693
ENSG00000172508	NA	NA	NA	NA	NA	NA	NA	NA	CARNS1	protein_coding	31.6389	2.81038	0.706901	3.97563	7.02e-05	0.00219569
ENSG00000211752	NA	NA	NA	NA	NA	NA	NA	NA	TRBV27	TR_V_gene	51.9747	2.80957	0.801633	3.50481	0.000456936	0.00909213
ENSG00000247011	NA	NA	NA	NA	NA	NA	NA	NA	AC005920.1	lncRNA	16.9854	2.80685	0.968067	2.89944	0.00373828	0.0424019
ENSG00000279692	NA	NA	NA	NA	NA	NA	NA	NA	AC110285.6	TEC	22.1674	2.80105	0.795118	3.52282	0.000426987	0.00863586
ENSG00000224356	NA	NA	NA	NA	NA	NA	NA	NA	AL356966.1	lncRNA	47.2323	2.77916	0.684913	4.05769	4.96e-05	0.00168294
ENSG00000159958	NA	NA	NA	NA	NA	NA	NA	NA	TNFRSF13C	protein_coding	302.71	2.77831	0.690443	4.02396	5.72e-05	0.00188214
ENSG00000161642	NA	NA	NA	NA	NA	NA	NA	NA	ZNF385A	protein_coding	67.1818	2.77274	0.54675	5.0713	3.95e-07	4.3e-05
ENSG00000183779	NA	NA	NA	NA	NA	NA	NA	NA	ZNF703	protein_coding	36.045	2.76963	0.738728	3.74919	0.000177407	0.0044195
ENSG00000213145	NA	NA	NA	NA	NA	NA	NA	NA	CRIP1	protein_coding	40.0682	2.76563	0.805856	3.43191	0.000599345	0.0110889
ENSG00000263220	NA	NA	NA	NA	NA	NA	NA	NA	AC015727.1	lncRNA	18.3591	2.76245	0.892278	3.09595	0.00196184	0.0264684
ENSG00000063180	NA	NA	NA	NA	NA	NA	NA	NA	CA11	protein_coding	17.8228	2.76133	0.927569	2.97696	0.00291125	0.0352993
ENSG00000260719	NA	NA	NA	NA	NA	NA	NA	NA	AC009133.3	lncRNA	18.5852	2.75075	0.867806	3.16978	0.00152554	0.0219173
ENSG00000106066	NA	NA	NA	NA	NA	NA	NA	NA	CPVL	protein_coding	325.903	2.74222	0.565618	4.84818	1.25e-06	0.00010654
ENSG00000245869	NA	NA	NA	NA	NA	NA	NA	NA	AP004609.3	lncRNA	56.4474	2.71487	0.893826	3.03736	0.00238662	0.0305169
ENSG00000238317	NA	NA	NA	NA	NA	NA	NA	NA	SNORD11	snoRNA	21.5018	2.71049	0.837693	3.23566	0.00121362	0.0185106
ENSG00000225434	NA	NA	NA	NA	NA	NA	NA	NA	LINC01504	lncRNA	121.936	2.67868	0.645046	4.1527	3.29e-05	0.00122091
ENSG00000112667	NA	NA	NA	NA	NA	NA	NA	NA	DNPH1	protein_coding	122.585	2.67791	0.589759	4.54068	5.61e-06	0.000332931
ENSG00000237476	NA	NA	NA	NA	NA	NA	NA	NA	LINC01637	lncRNA	20.6889	2.67374	0.788159	3.39238	0.000692874	0.0123152
ENSG00000145936	NA	NA	NA	NA	NA	NA	NA	NA	KCNMB1	protein_coding	151.159	2.66732	0.533134	5.0031	5.64e-07	5.78e-05
ENSG00000226777	NA	NA	NA	NA	NA	NA	NA	NA	FAM30A	lncRNA	110.239	2.66537	0.678382	3.92901	8.53e-05	0.0025387
ENSG00000112182	NA	NA	NA	NA	NA	NA	NA	NA	BACH2	protein_coding	417.562	2.66097	0.573805	4.63741	3.53e-06	0.000232883
ENSG00000144218	NA	NA	NA	NA	NA	NA	NA	NA	AFF3	protein_coding	85.5382	2.64818	0.581319	4.55546	5.23e-06	0.000316283
ENSG00000139266	NA	NA	NA	NA	NA	NA	NA	NA	MARCHF9	protein_coding	151.913	2.64749	0.528062	5.01361	5.34e-07	5.57e-05
ENSG00000048052	NA	NA	NA	NA	NA	NA	NA	NA	HDAC9	protein_coding	88.1341	2.64739	0.510585	5.18502	2.16e-07	2.67e-05
ENSG00000141505	NA	NA	NA	NA	NA	NA	NA	NA	ASGR1	protein_coding	137.554	2.64058	0.678687	3.89072	9.99e-05	0.00286717
ENSG00000117318	NA	NA	NA	NA	NA	NA	NA	NA	ID3	protein_coding	66.204	2.64035	0.593799	4.44653	8.73e-06	0.00046236
ENSG00000124191	NA	NA	NA	NA	NA	NA	NA	NA	TOX2	protein_coding	43.2567	2.63932	0.824155	3.20246	0.00136261	0.0201786
ENSG00000230148	NA	NA	NA	NA	NA	NA	NA	NA	HOXB-AS1	lncRNA	36.5604	2.63807	0.7418	3.55631	0.000376102	0.00779901
ENSG00000223525	NA	NA	NA	NA	NA	NA	NA	NA	RABGAP1L-IT1	lncRNA	22.7284	2.63778	0.921559	2.8623	0.00420577	0.0461859
ENSG00000178860	NA	NA	NA	NA	NA	NA	NA	NA	MSC	protein_coding	53.2296	2.62382	0.787308	3.33265	0.000860238	0.0144295
ENSG00000260316	NA	NA	NA	NA	NA	NA	NA	NA	AL008727.1	lncRNA	51.0443	2.61902	0.650764	4.02453	5.71e-05	0.00188143
ENSG00000088827	NA	NA	NA	NA	NA	NA	NA	NA	SIGLEC1	protein_coding	751.449	2.61299	0.632378	4.13201	3.6e-05	0.00130113
ENSG00000280135	NA	NA	NA	NA	NA	NA	NA	NA	AL096816.1	TEC	99.9524	2.61298	0.506705	5.1568	2.51e-07	2.98e-05
ENSG00000242574	NA	NA	NA	NA	NA	NA	NA	NA	HLA-DMB	protein_coding	1665.03	2.61038	0.413086	6.3192	2.63e-10	1.02e-07
ENSG00000087589	NA	NA	NA	NA	NA	NA	NA	NA	CASS4	protein_coding	367.097	2.60877	0.456615	5.71328	1.11e-08	2.43e-06
ENSG00000105173	NA	NA	NA	NA	NA	NA	NA	NA	CCNE1	protein_coding	22.2269	2.59364	0.837708	3.09611	0.00196074	0.0264617
ENSG00000122986	NA	NA	NA	NA	NA	NA	NA	NA	HVCN1	protein_coding	426.612	2.59047	0.396501	6.53332	6.43e-11	3.13e-08
ENSG00000277734	NA	NA	NA	NA	NA	NA	NA	NA	TRAC	TR_C_gene	2335.95	2.5878	0.519771	4.97872	6.4e-07	6.3e-05
ENSG00000273348	NA	NA	NA	NA	NA	NA	NA	NA	AC027449.1	lncRNA	36.5352	2.58429	0.865161	2.98706	0.00281672	0.0344651
ENSG00000146070	NA	NA	NA	NA	NA	NA	NA	NA	PLA2G7	protein_coding	35.7423	2.58093	0.84214	3.06473	0.00217866	0.0286179
ENSG00000271789	NA	NA	NA	NA	NA	NA	NA	NA	AL080317.1	lncRNA	20.3778	2.57437	0.793074	3.24607	0.00117011	0.0180584
ENSG00000274422	NA	NA	NA	NA	NA	NA	NA	NA	AC245060.5	lncRNA	133.532	2.5688	0.734365	3.49798	0.000468789	0.00924903
ENSG00000160791	NA	NA	NA	NA	NA	NA	NA	NA	CCR5	protein_coding	528.285	2.56831	0.470903	5.45401	4.92e-08	8.2e-06
ENSG00000184232	NA	NA	NA	NA	NA	NA	NA	NA	OAF	protein_coding	167.205	2.56609	0.513759	4.99473	5.89e-07	5.96e-05
ENSG00000212916	NA	NA	NA	NA	NA	NA	NA	NA	MAP10	protein_coding	22.9029	2.55134	0.789942	3.22978	0.00123884	0.0188125
ENSG00000156172	NA	NA	NA	NA	NA	NA	NA	NA	C8orf37	protein_coding	16.2027	2.54906	0.844547	3.01825	0.00254235	0.031887
ENSG00000187621	NA	NA	NA	NA	NA	NA	NA	NA	TCL6	lncRNA	90.8214	2.5371	0.723173	3.50829	0.000450998	0.00900403
ENSG00000113088	NA	NA	NA	NA	NA	NA	NA	NA	GZMK	protein_coding	311.072	2.53572	0.506272	5.00861	5.48e-07	5.69e-05
ENSG00000162377	NA	NA	NA	NA	NA	NA	NA	NA	COA7	protein_coding	46.5957	2.53192	0.612071	4.13664	3.52e-05	0.00128584
ENSG00000261630	NA	NA	NA	NA	NA	NA	NA	NA	AC007496.2	lncRNA	49.9684	2.5276	0.569719	4.43658	9.14e-06	0.000480235
ENSG00000183666	NA	NA	NA	NA	NA	NA	NA	NA	GUSBP1	transcribed_unprocessed_pseudogene	45.5782	2.52327	0.563227	4.48003	7.46e-06	0.000413218
ENSG00000237491	NA	NA	NA	NA	NA	NA	NA	NA	LINC01409	lncRNA	15.2759	2.52201	0.886782	2.844	0.00445513	0.0482118
ENSG00000118513	NA	NA	NA	NA	NA	NA	NA	NA	MYB	protein_coding	68.6267	2.51007	0.844137	2.97353	0.00294398	0.0355996
ENSG00000150990	NA	NA	NA	NA	NA	NA	NA	NA	DHX37	protein_coding	61.2319	2.50855	0.508081	4.93731	7.92e-07	7.36e-05
ENSG00000148803	NA	NA	NA	NA	NA	NA	NA	NA	FUOM	protein_coding	111.783	2.50815	0.717619	3.4951	0.000473884	0.00929652
ENSG00000131203	NA	NA	NA	NA	NA	NA	NA	NA	IDO1	protein_coding	169.642	2.50134	0.745599	3.35481	0.000794192	0.0135919
ENSG00000042980	NA	NA	NA	NA	NA	NA	NA	NA	ADAM28	protein_coding	231.004	2.4989	0.552737	4.52096	6.16e-06	0.000357825
ENSG00000065268	NA	NA	NA	NA	NA	NA	NA	NA	WDR18	protein_coding	325.767	2.48929	0.75711	3.28788	0.00100945	0.0161669
ENSG00000271614	NA	NA	NA	NA	NA	NA	NA	NA	ATP2B1-AS1	lncRNA	739.926	2.48484	0.609158	4.07913	4.52e-05	0.00156452
ENSG00000020426	NA	NA	NA	NA	NA	NA	NA	NA	MNAT1	protein_coding	46.5718	2.4829	0.583461	4.25547	2.09e-05	0.000877505
ENSG00000145721	NA	NA	NA	NA	NA	NA	NA	NA	LIX1	protein_coding	73.3207	2.48051	0.704899	3.51896	0.000433244	0.00873055
ENSG00000105516	NA	NA	NA	NA	NA	NA	NA	NA	DBP	protein_coding	181.427	2.47458	0.456486	5.42092	5.93e-08	9.52e-06
ENSG00000137441	NA	NA	NA	NA	NA	NA	NA	NA	FGFBP2	protein_coding	1730.3	2.47368	0.496496	4.98228	6.28e-07	6.25e-05
ENSG00000234513	NA	NA	NA	NA	NA	NA	NA	NA	AC073072.1	processed_pseudogene	57.4325	2.47045	0.712405	3.46776	0.000524808	0.0100195
ENSG00000253980	NA	NA	NA	NA	NA	NA	NA	NA	AC010609.1	lncRNA	48.0077	2.46697	0.674949	3.65505	0.000257134	0.00585564
ENSG00000177272	NA	NA	NA	NA	NA	NA	NA	NA	KCNA3	protein_coding	123.558	2.44798	0.649762	3.7675	0.000164888	0.0041856
ENSG00000261669	NA	NA	NA	NA	NA	NA	NA	NA	AC008731.1	lncRNA	17.3694	2.43665	0.794469	3.06701	0.0021621	0.0284679
ENSG00000177096	NA	NA	NA	NA	NA	NA	NA	NA	PHETA2	protein_coding	31.5325	2.43384	0.696002	3.49689	0.000470715	0.00926638
ENSG00000242258	NA	NA	NA	NA	NA	NA	NA	NA	LINC00996	lncRNA	36.2259	2.4335	0.763348	3.18793	0.00143296	0.0209176
ENSG00000131355	NA	NA	NA	NA	NA	NA	NA	NA	ADGRE3	protein_coding	764.762	2.42925	0.5246	4.63067	3.64e-06	0.000238821
ENSG00000108244	NA	NA	NA	NA	NA	NA	NA	NA	KRT23	protein_coding	497.176	2.42023	0.77301	3.13092	0.00174262	0.0242723
ENSG00000224032	NA	NA	NA	NA	NA	NA	NA	NA	EPB41L4A-AS1	lncRNA	268.529	2.41484	0.57445	4.20373	2.63e-05	0.00102726
ENSG00000186918	NA	NA	NA	NA	NA	NA	NA	NA	ZNF395	protein_coding	216.323	2.41173	0.443021	5.44383	5.21e-08	8.59e-06
ENSG00000215788	NA	NA	NA	NA	NA	NA	NA	NA	TNFRSF25	protein_coding	114.691	2.40681	0.483487	4.97803	6.42e-07	6.31e-05
ENSG00000197540	NA	NA	NA	NA	NA	NA	NA	NA	GZMM	protein_coding	634.788	2.40515	0.572169	4.20358	2.63e-05	0.00102726
ENSG00000186017	NA	NA	NA	NA	NA	NA	NA	NA	ZNF566	protein_coding	63.9087	2.40247	0.482301	4.98127	6.32e-07	6.27e-05
ENSG00000282939	NA	NA	NA	NA	NA	NA	NA	NA	TRBV7-2	TR_V_gene	53.8282	2.40212	0.826227	2.90733	0.00364529	0.0416243
ENSG00000182578	NA	NA	NA	NA	NA	NA	NA	NA	CSF1R	protein_coding	218.913	2.39702	0.520944	4.6013	4.2e-06	0.000268567
ENSG00000150540	NA	NA	NA	NA	NA	NA	NA	NA	HNMT	protein_coding	148.247	2.3947	0.627802	3.81443	0.0001365	0.0036074
ENSG00000038945	NA	NA	NA	NA	NA	NA	NA	NA	MSR1	protein_coding	68.9144	2.38932	0.729171	3.27677	0.00105003	0.0166579
ENSG00000141570	NA	NA	NA	NA	NA	NA	NA	NA	CBX8	protein_coding	16.4139	2.3883	0.831102	2.87365	0.00405756	0.0450769
ENSG00000255587	NA	NA	NA	NA	NA	NA	NA	NA	RAB44	protein_coding	151.937	2.38646	0.721349	3.30832	0.000938564	0.0153458
ENSG00000188873	NA	NA	NA	NA	NA	NA	NA	NA	RPL10AP2	processed_pseudogene	35.2072	2.38528	0.626419	3.8078	0.000140211	0.00368348
ENSG00000090097	NA	NA	NA	NA	NA	NA	NA	NA	PCBP4	protein_coding	48.6945	2.38518	0.668117	3.57	0.000356984	0.00750089
ENSG00000279415	NA	NA	NA	NA	NA	NA	NA	NA	AC099494.2	TEC	77.9032	2.38054	0.456161	5.21863	1.8e-07	2.31e-05
ENSG00000020577	NA	NA	NA	NA	NA	NA	NA	NA	SAMD4A	protein_coding	253.808	2.37734	0.456475	5.20804	1.91e-07	2.42e-05
ENSG00000012124	NA	NA	NA	NA	NA	NA	NA	NA	CD22	protein_coding	571.659	2.37234	0.685168	3.46241	0.000535352	0.0101421
ENSG00000168081	NA	NA	NA	NA	NA	NA	NA	NA	PNOC	protein_coding	33.6733	2.37166	0.799762	2.96545	0.0030224	0.0362597
ENSG00000185436	NA	NA	NA	NA	NA	NA	NA	NA	IFNLR1	protein_coding	90.0741	2.36388	0.627998	3.76415	0.000167118	0.0042274
ENSG00000266967	NA	NA	NA	NA	NA	NA	NA	NA	AARSD1	protein_coding	37.6369	2.35481	0.586568	4.01456	5.96e-05	0.00193968
ENSG00000063761	NA	NA	NA	NA	NA	NA	NA	NA	ADCK1	protein_coding	48.4383	2.35366	0.496771	4.73792	2.16e-06	0.0001602
ENSG00000174600	NA	NA	NA	NA	NA	NA	NA	NA	CMKLR1	protein_coding	94.5271	2.35341	0.566213	4.15641	3.23e-05	0.00120737
ENSG00000100379	NA	NA	NA	NA	NA	NA	NA	NA	KCTD17	protein_coding	33.362	2.35188	0.651762	3.60849	0.000307987	0.00670332
ENSG00000135119	NA	NA	NA	NA	NA	NA	NA	NA	RNFT2	protein_coding	23.251	2.3485	0.774549	3.03209	0.00242868	0.0308321
ENSG00000156738	NA	NA	NA	NA	NA	NA	NA	NA	MS4A1	protein_coding	2342.17	2.34587	0.628921	3.72999	0.000191485	0.00468433
ENSG00000204287	NA	NA	NA	NA	NA	NA	NA	NA	HLA-DRA	protein_coding	7033.41	2.34358	0.409668	5.72067	1.06e-08	2.36e-06
ENSG00000239941	NA	NA	NA	NA	NA	NA	NA	NA	AC108718.1	lncRNA	35.9404	2.34167	0.691606	3.38584	0.00070961	0.0125322
ENSG00000213731	NA	NA	NA	NA	NA	NA	NA	NA	RAB5CP1	processed_pseudogene	92.8014	2.33906	0.535612	4.36709	1.26e-05	0.000602938
ENSG00000167107	NA	NA	NA	NA	NA	NA	NA	NA	ACSF2	protein_coding	71.4494	2.33309	0.721208	3.23497	0.00121655	0.0185444
ENSG00000260711	NA	NA	NA	NA	NA	NA	NA	NA	AL121839.2	lncRNA	352.769	2.32993	0.455997	5.10954	3.23e-07	3.7e-05
ENSG00000131401	NA	NA	NA	NA	NA	NA	NA	NA	NAPSB	transcribed_unprocessed_pseudogene	641.591	2.32752	0.539301	4.31582	1.59e-05	0.000716433
ENSG00000254428	NA	NA	NA	NA	NA	NA	NA	NA	AP003392.1	lncRNA	29.6836	2.31986	0.617304	3.75805	0.000171243	0.0043047
ENSG00000255310	NA	NA	NA	NA	NA	NA	NA	NA	AF131215.5	lncRNA	35.648	2.3177	0.630191	3.67778	0.000235277	0.00545608
ENSG00000164182	NA	NA	NA	NA	NA	NA	NA	NA	NDUFAF2	protein_coding	30.7894	2.31486	0.689171	3.3589	0.000782529	0.0134495
ENSG00000092200	NA	NA	NA	NA	NA	NA	NA	NA	RPGRIP1	protein_coding	35.1713	2.30976	0.774847	2.98093	0.00287373	0.0350168
ENSG00000197119	NA	NA	NA	NA	NA	NA	NA	NA	SLC25A29	protein_coding	92.5018	2.30847	0.516683	4.46787	7.9e-06	0.000428982
ENSG00000281207	NA	NA	NA	NA	NA	NA	NA	NA	SLFNL1-AS1	lncRNA	19.0086	2.30842	0.773903	2.98283	0.002856	0.0348487
ENSG00000270822	NA	NA	NA	NA	NA	NA	NA	NA	AC092032.1	processed_pseudogene	25.78	2.29974	0.720398	3.19233	0.00141132	0.0206992
ENSG00000198851	NA	NA	NA	NA	NA	NA	NA	NA	CD3E	protein_coding	551.305	2.29946	0.516187	4.45471	8.4e-06	0.000449945
ENSG00000276390	NA	NA	NA	NA	NA	NA	NA	NA	AC004241.3	lncRNA	90.2036	2.29739	0.623396	3.68529	0.000228445	0.0053396
ENSG00000160226	NA	NA	NA	NA	NA	NA	NA	NA	CFAP410	protein_coding	34.7045	2.29707	0.662985	3.46474	0.00053075	0.010091
ENSG00000110651	NA	NA	NA	NA	NA	NA	NA	NA	CD81	protein_coding	1412.14	2.29544	0.523679	4.3833	1.17e-05	0.000572273
ENSG00000148468	NA	NA	NA	NA	NA	NA	NA	NA	FAM171A1	protein_coding	45.049	2.2895	0.605274	3.78259	0.000155206	0.00400148
ENSG00000271503	NA	NA	NA	NA	NA	NA	NA	NA	CCL5	protein_coding	9148.87	2.28933	0.529867	4.32058	1.56e-05	0.000705511
ENSG00000170161	NA	NA	NA	NA	NA	NA	NA	NA	AL512625.1	lncRNA	32.4473	2.28284	0.713991	3.1973	0.00138721	0.0204404
ENSG00000177455	NA	NA	NA	NA	NA	NA	NA	NA	CD19	protein_coding	141.789	2.28074	0.695943	3.27719	0.00104844	0.0166447
ENSG00000136573	NA	NA	NA	NA	NA	NA	NA	NA	BLK	protein_coding	185.258	2.27953	0.611333	3.72879	0.000192401	0.00469533
ENSG00000111845	NA	NA	NA	NA	NA	NA	NA	NA	PAK1IP1	protein_coding	52.1821	2.27686	0.559607	4.06868	4.73e-05	0.0016259
ENSG00000245105	NA	NA	NA	NA	NA	NA	NA	NA	A2M-AS1	lncRNA	244.826	2.27671	0.602483	3.77887	0.000157541	0.00404754
ENSG00000111961	NA	NA	NA	NA	NA	NA	NA	NA	SASH1	protein_coding	62.7879	2.2736	0.603827	3.76532	0.000166334	0.00420996
ENSG00000176533	NA	NA	NA	NA	NA	NA	NA	NA	GNG7	protein_coding	104.035	2.27323	0.531829	4.27436	1.92e-05	0.000827006
ENSG00000153898	NA	NA	NA	NA	NA	NA	NA	NA	MCOLN2	protein_coding	1037.99	2.27209	0.436888	5.20063	1.99e-07	2.51e-05
ENSG00000132185	NA	NA	NA	NA	NA	NA	NA	NA	FCRLA	protein_coding	205	2.2708	0.692143	3.28082	0.00103506	0.0164973
ENSG00000236144	NA	NA	NA	NA	NA	NA	NA	NA	TMEM147-AS1	lncRNA	31.03	2.2651	0.701805	3.22754	0.00124858	0.0188943
ENSG00000188807	NA	NA	NA	NA	NA	NA	NA	NA	TMEM201	protein_coding	18.3114	2.25943	0.783267	2.88462	0.00391886	0.0439487
ENSG00000217026	NA	NA	NA	NA	NA	NA	NA	NA	RPL10P1	processed_pseudogene	44.1143	2.25685	0.674567	3.34562	0.000820976	0.0139377
ENSG00000105447	NA	NA	NA	NA	NA	NA	NA	NA	GRWD1	protein_coding	61.5929	2.25143	0.551342	4.08354	4.44e-05	0.00154209
ENSG00000200397	NA	NA	NA	NA	NA	NA	NA	NA	AC005076.1	misc_RNA	16.8587	2.24464	0.78992	2.8416	0.00448876	0.0484752
ENSG00000172116	NA	NA	NA	NA	NA	NA	NA	NA	CD8B	protein_coding	953.877	2.23878	0.527422	4.24476	2.19e-05	0.000909262
ENSG00000281103	NA	NA	NA	NA	NA	NA	NA	NA	TRG-AS1	lncRNA	1865.51	2.23831	0.597583	3.7456	0.000179964	0.00446813
ENSG00000224331	NA	NA	NA	NA	NA	NA	NA	NA	AC019181.1	processed_pseudogene	72.3599	2.2367	0.664023	3.36841	0.000756037	0.0130912
ENSG00000158481	NA	NA	NA	NA	NA	NA	NA	NA	CD1C	protein_coding	54.6919	2.23367	0.638261	3.49961	0.000465935	0.00920334
ENSG00000137720	NA	NA	NA	NA	NA	NA	NA	NA	C11orf1	protein_coding	35.0677	2.23268	0.677611	3.29493	0.000984475	0.0158732
ENSG00000187912	NA	NA	NA	NA	NA	NA	NA	NA	CLEC17A	protein_coding	128.579	2.23222	0.555625	4.0175	5.88e-05	0.00192413
ENSG00000144645	NA	NA	NA	NA	NA	NA	NA	NA	OSBPL10	protein_coding	62.4808	2.23184	0.720812	3.09629	0.00195959	0.0264555
ENSG00000125726	NA	NA	NA	NA	NA	NA	NA	NA	CD70	protein_coding	45.9158	2.22898	0.785161	2.83888	0.00452716	0.0487531
ENSG00000103254	NA	NA	NA	NA	NA	NA	NA	NA	ANTKMT	protein_coding	118.989	2.22841	0.747935	2.97942	0.00288798	0.0351094
ENSG00000013725	NA	NA	NA	NA	NA	NA	NA	NA	CD6	protein_coding	649.904	2.22731	0.464214	4.79802	1.6e-06	0.000129282
ENSG00000261557	NA	NA	NA	NA	NA	NA	NA	NA	EEF1A1P38	processed_pseudogene	18.1679	2.22127	0.777636	2.85644	0.00428427	0.0467628
ENSG00000082269	NA	NA	NA	NA	NA	NA	NA	NA	FAM135A	protein_coding	62.6873	2.21527	0.453642	4.8833	1.04e-06	9.35e-05
ENSG00000053372	NA	NA	NA	NA	NA	NA	NA	NA	MRTO4	protein_coding	91.3743	2.20737	0.445718	4.9524	7.33e-07	6.92e-05
ENSG00000198931	NA	NA	NA	NA	NA	NA	NA	NA	APRT	protein_coding	332.768	2.20674	0.529494	4.16765	3.08e-05	0.0011635
ENSG00000198246	NA	NA	NA	NA	NA	NA	NA	NA	SLC29A3	protein_coding	49.4202	2.2059	0.568581	3.87966	0.000104602	0.00295857
ENSG00000114013	NA	NA	NA	NA	NA	NA	NA	NA	CD86	protein_coding	212.236	2.20569	0.445293	4.95334	7.29e-07	6.9e-05
ENSG00000211772	NA	NA	NA	NA	NA	NA	NA	NA	TRBC2	TR_C_gene	2527.78	2.20408	0.503566	4.37693	1.2e-05	0.000583273
ENSG00000128228	NA	NA	NA	NA	NA	NA	NA	NA	SDF2L1	protein_coding	230.599	2.19835	0.575669	3.81878	0.000134113	0.00356988
ENSG00000159445	NA	NA	NA	NA	NA	NA	NA	NA	THEM4	protein_coding	204.455	2.19825	0.425404	5.16743	2.37e-07	2.83e-05
ENSG00000134072	NA	NA	NA	NA	NA	NA	NA	NA	CAMK1	protein_coding	92.4953	2.19509	0.574211	3.82279	0.000131949	0.00353349
ENSG00000176058	NA	NA	NA	NA	NA	NA	NA	NA	TPRN	protein_coding	29.9552	2.18805	0.629085	3.47814	0.000504908	0.00972343
ENSG00000152492	NA	NA	NA	NA	NA	NA	NA	NA	CCDC50	protein_coding	280.286	2.18733	0.402252	5.43771	5.4e-08	8.79e-06
ENSG00000111728	NA	NA	NA	NA	NA	NA	NA	NA	ST8SIA1	protein_coding	56.9727	2.18661	0.69637	3.14002	0.00168939	0.0236926
ENSG00000264663	NA	NA	NA	NA	NA	NA	NA	NA	KRT8P34	processed_pseudogene	23.8973	2.17828	0.745748	2.92093	0.00348985	0.0402368
ENSG00000184307	NA	NA	NA	NA	NA	NA	NA	NA	ZDHHC23	protein_coding	72.8522	2.17494	0.533285	4.07839	4.53e-05	0.00156803
ENSG00000071575	NA	NA	NA	NA	NA	NA	NA	NA	TRIB2	protein_coding	916.136	2.17022	0.391135	5.54853	2.88e-08	5.45e-06
ENSG00000172005	NA	NA	NA	NA	NA	NA	NA	NA	MAL	protein_coding	188.269	2.16573	0.623905	3.47125	0.000518038	0.00992021
ENSG00000165929	NA	NA	NA	NA	NA	NA	NA	NA	TC2N	protein_coding	558.654	2.16386	0.482185	4.48762	7.2e-06	0.000402826
ENSG00000011143	NA	NA	NA	NA	NA	NA	NA	NA	MKS1	protein_coding	27.8858	2.16355	0.656562	3.29527	0.00098326	0.0158639
ENSG00000099251	NA	NA	NA	NA	NA	NA	NA	NA	HSD17B7P2	transcribed_unprocessed_pseudogene	47.7918	2.16183	0.50758	4.25909	2.05e-05	0.000871685
ENSG00000279620	NA	NA	NA	NA	NA	NA	NA	NA	AC099494.3	TEC	111.51	2.15461	0.412732	5.22036	1.79e-07	2.31e-05
ENSG00000147889	NA	NA	NA	NA	NA	NA	NA	NA	CDKN2A	protein_coding	41.902	2.15438	0.594433	3.62427	0.000289784	0.00642611
ENSG00000161929	NA	NA	NA	NA	NA	NA	NA	NA	SCIMP	protein_coding	487.219	2.14894	0.442703	4.85412	1.21e-06	0.000104208
ENSG00000266074	NA	NA	NA	NA	NA	NA	NA	NA	BAHCC1	protein_coding	29.8071	2.14551	0.674976	3.17865	0.00147964	0.0214157
ENSG00000213658	NA	NA	NA	NA	NA	NA	NA	NA	LAT	protein_coding	89.7776	2.14402	0.517436	4.14356	3.42e-05	0.00126115
ENSG00000254469	NA	NA	NA	NA	NA	NA	NA	NA	AP002495.1	protein_coding	24.2717	2.14306	0.706169	3.03477	0.00240719	0.0306473
ENSG00000254093	NA	NA	NA	NA	NA	NA	NA	NA	PINX1	protein_coding	33.5843	2.1313	0.563496	3.78228	0.000155398	0.00400409
ENSG00000128596	NA	NA	NA	NA	NA	NA	NA	NA	CCDC136	protein_coding	19.5349	2.12976	0.745661	2.8562	0.00428749	0.0467749
ENSG00000279801	NA	NA	NA	NA	NA	NA	NA	NA	AC111170.4	TEC	111.65	2.12563	0.606368	3.50552	0.000455721	0.0090761
ENSG00000260517	NA	NA	NA	NA	NA	NA	NA	NA	AC009093.2	lncRNA	40.8259	2.12534	0.546094	3.8919	9.95e-05	0.00285703
ENSG00000262714	NA	NA	NA	NA	NA	NA	NA	NA	AC007342.5	lncRNA	122.935	2.12207	0.651204	3.25869	0.00111927	0.0174994
ENSG00000130204	NA	NA	NA	NA	NA	NA	NA	NA	TOMM40	protein_coding	173.314	2.12139	0.475728	4.45925	8.22e-06	0.000443174
ENSG00000138161	NA	NA	NA	NA	NA	NA	NA	NA	CUZD1	protein_coding	31.2283	2.12101	0.641482	3.30643	0.000944931	0.0154271
ENSG00000260853	NA	NA	NA	NA	NA	NA	NA	NA	AC109460.2	lncRNA	177.139	2.12076	0.689157	3.07732	0.00208871	0.0278241
ENSG00000139405	NA	NA	NA	NA	NA	NA	NA	NA	RITA1	protein_coding	43.3564	2.11816	0.53687	3.94538	7.97e-05	0.00241542
ENSG00000109911	NA	NA	NA	NA	NA	NA	NA	NA	ELP4	protein_coding	33.686	2.11787	0.532818	3.97485	7.04e-05	0.00219977
ENSG00000085662	NA	NA	NA	NA	NA	NA	NA	NA	AKR1B1	protein_coding	184.383	2.11632	0.423518	4.997	5.82e-07	5.93e-05
ENSG00000197629	NA	NA	NA	NA	NA	NA	NA	NA	MPEG1	protein_coding	1175.87	2.11604	0.352982	5.99476	2.04e-09	5.82e-07
ENSG00000126838	NA	NA	NA	NA	NA	NA	NA	NA	PZP	protein_coding	139.873	2.11559	0.650628	3.25161	0.00114752	0.017815
ENSG00000247134	NA	NA	NA	NA	NA	NA	NA	NA	AC090204.1	lncRNA	110.701	2.11501	0.629308	3.36085	0.000777032	0.0133659
ENSG00000114491	NA	NA	NA	NA	NA	NA	NA	NA	UMPS	protein_coding	348.049	2.11387	0.510234	4.14294	3.43e-05	0.00126247
ENSG00000230076	NA	NA	NA	NA	NA	NA	NA	NA	RPL10P6	processed_pseudogene	50.8478	2.10928	0.620602	3.39877	0.000676904	0.0120701
ENSG00000167700	NA	NA	NA	NA	NA	NA	NA	NA	MFSD3	protein_coding	25.06	2.10721	0.675337	3.12023	0.00180708	0.0249737
ENSG00000146285	NA	NA	NA	NA	NA	NA	NA	NA	SCML4	protein_coding	491.03	2.10697	0.438557	4.80434	1.55e-06	0.000126187
ENSG00000139318	NA	NA	NA	NA	NA	NA	NA	NA	DUSP6	protein_coding	1591.47	2.10538	0.278458	7.56083	4.01e-14	6.82e-11
ENSG00000260924	NA	NA	NA	NA	NA	NA	NA	NA	LINC01311	lncRNA	22.8895	2.1053	0.703437	2.99287	0.00276369	0.0339939
ENSG00000151240	NA	NA	NA	NA	NA	NA	NA	NA	DIP2C	protein_coding	42.0931	2.1036	0.625589	3.36259	0.000772149	0.0133181
ENSG00000104081	NA	NA	NA	NA	NA	NA	NA	NA	BMF	protein_coding	60.2258	2.10162	0.427569	4.91528	8.87e-07	8.11e-05
ENSG00000093072	NA	NA	NA	NA	NA	NA	NA	NA	ADA2	protein_coding	1472.94	2.10062	0.313476	6.70105	2.07e-11	1.25e-08
ENSG00000184897	NA	NA	NA	NA	NA	NA	NA	NA	H1-10	protein_coding	606.944	2.0995	0.493158	4.25726	2.07e-05	0.000874646
ENSG00000125246	NA	NA	NA	NA	NA	NA	NA	NA	CLYBL	protein_coding	32.7163	2.0952	0.592862	3.53404	0.00040926	0.00835748
ENSG00000139343	NA	NA	NA	NA	NA	NA	NA	NA	SNRPF	protein_coding	739.791	2.09363	0.61309	3.41489	0.000638086	0.0116164
ENSG00000185115	NA	NA	NA	NA	NA	NA	NA	NA	NSMCE3	protein_coding	444.718	2.09336	0.411578	5.08618	3.65e-07	4.05e-05
ENSG00000141698	NA	NA	NA	NA	NA	NA	NA	NA	NT5C3B	protein_coding	75.1318	2.09134	0.614053	3.4058	0.000659695	0.0118541
ENSG00000157483	NA	NA	NA	NA	NA	NA	NA	NA	MYO1E	protein_coding	31.8698	2.08983	0.603321	3.46388	0.000532448	0.0101088
ENSG00000173917	NA	NA	NA	NA	NA	NA	NA	NA	HOXB2	protein_coding	121.636	2.08681	0.57635	3.62073	0.000293775	0.00648986
ENSG00000188636	NA	NA	NA	NA	NA	NA	NA	NA	RTL6	protein_coding	94.3375	2.08655	0.521255	4.00294	6.26e-05	0.00200654
ENSG00000138439	NA	NA	NA	NA	NA	NA	NA	NA	FAM117B	protein_coding	157.371	2.08308	0.389684	5.34558	9.01e-08	1.35e-05
ENSG00000180263	NA	NA	NA	NA	NA	NA	NA	NA	FGD6	protein_coding	85.7947	2.08123	0.408797	5.0911	3.56e-07	4.02e-05
ENSG00000083817	NA	NA	NA	NA	NA	NA	NA	NA	ZNF416	protein_coding	17.0651	2.08098	0.718615	2.89581	0.00378175	0.0427964
ENSG00000100321	NA	NA	NA	NA	NA	NA	NA	NA	SYNGR1	protein_coding	132.003	2.07969	0.680307	3.05699	0.00223573	0.0291297
ENSG00000122188	NA	NA	NA	NA	NA	NA	NA	NA	LAX1	protein_coding	381.068	2.074	0.479303	4.32712	1.51e-05	0.000689848
ENSG00000109943	NA	NA	NA	NA	NA	NA	NA	NA	CRTAM	protein_coding	213.151	2.06641	0.560808	3.68471	0.000228965	0.00534268
ENSG00000005059	NA	NA	NA	NA	NA	NA	NA	NA	MCUB	protein_coding	531.1	2.06256	0.30092	6.85417	7.17e-12	5.04e-09
ENSG00000233306	NA	NA	NA	NA	NA	NA	NA	NA	TRGV2	TR_V_gene	349.576	2.06037	0.550877	3.74016	0.000183904	0.00454051
ENSG00000196576	NA	NA	NA	NA	NA	NA	NA	NA	PLXNB2	protein_coding	586.018	2.05918	0.424036	4.85613	1.2e-06	0.000104162
ENSG00000140043	NA	NA	NA	NA	NA	NA	NA	NA	PTGR2	protein_coding	27.0109	2.05609	0.702554	2.9266	0.00342691	0.0397338
ENSG00000089486	NA	NA	NA	NA	NA	NA	NA	NA	CDIP1	protein_coding	115.293	2.05527	0.41489	4.95376	7.28e-07	6.9e-05
ENSG00000228599	NA	NA	NA	NA	NA	NA	NA	NA	RPL7P52	processed_pseudogene	18.599	2.05003	0.692426	2.96065	0.00306993	0.0366909
ENSG00000179144	NA	NA	NA	NA	NA	NA	NA	NA	GIMAP7	protein_coding	1614.55	2.04726	0.349845	5.85192	4.86e-09	1.17e-06
ENSG00000078589	NA	NA	NA	NA	NA	NA	NA	NA	P2RY10	protein_coding	142.387	2.04352	0.570495	3.58201	0.000340963	0.00722597
ENSG00000242477	NA	NA	NA	NA	NA	NA	NA	NA	AC091429.1	processed_pseudogene	25.9839	2.04287	0.621336	3.28787	0.00100949	0.0161669
ENSG00000234663	NA	NA	NA	NA	NA	NA	NA	NA	LINC01934	lncRNA	46.2337	2.04216	0.560283	3.64488	0.000267521	0.00603019
ENSG00000007255	NA	NA	NA	NA	NA	NA	NA	NA	TRAPPC6A	protein_coding	117.829	2.0415	0.57344	3.56009	0.000370729	0.00770416
ENSG00000106605	NA	NA	NA	NA	NA	NA	NA	NA	BLVRA	protein_coding	279.753	2.04121	0.548728	3.71989	0.000199313	0.00481098
ENSG00000127152	NA	NA	NA	NA	NA	NA	NA	NA	BCL11B	protein_coding	819.259	2.03519	0.432441	4.70628	2.52e-06	0.000180231
ENSG00000185361	NA	NA	NA	NA	NA	NA	NA	NA	TNFAIP8L1	protein_coding	124.776	2.03425	0.425923	4.77611	1.79e-06	0.000139612
ENSG00000255121	NA	NA	NA	NA	NA	NA	NA	NA	CCDC84-DT	lncRNA	28.1801	2.03412	0.664315	3.06198	0.00219881	0.0287992
ENSG00000178199	NA	NA	NA	NA	NA	NA	NA	NA	ZC3H12D	protein_coding	143.412	2.03334	0.445063	4.56866	4.91e-06	0.000301863
ENSG00000170456	NA	NA	NA	NA	NA	NA	NA	NA	DENND5B	protein_coding	100.044	2.03301	0.545191	3.72899	0.000192246	0.00469413
ENSG00000183298	NA	NA	NA	NA	NA	NA	NA	NA	RPSAP19	processed_pseudogene	59.5832	2.03232	0.712596	2.852	0.00434452	0.0472792
ENSG00000162104	NA	NA	NA	NA	NA	NA	NA	NA	ADCY9	protein_coding	110.206	2.0314	0.39904	5.09071	3.57e-07	4.02e-05
ENSG00000167106	NA	NA	NA	NA	NA	NA	NA	NA	FAM102A	protein_coding	190.214	2.03018	0.497704	4.07909	4.52e-05	0.00156452
ENSG00000247157	NA	NA	NA	NA	NA	NA	NA	NA	LINC01252	lncRNA	53.9525	2.02937	0.611962	3.31617	0.000912612	0.0150773
ENSG00000250654	NA	NA	NA	NA	NA	NA	NA	NA	AC023794.5	transcribed_unprocessed_pseudogene	24.2376	2.02835	0.684657	2.96258	0.00305075	0.0365281
ENSG00000166289	NA	NA	NA	NA	NA	NA	NA	NA	PLEKHF1	protein_coding	232.538	2.02782	0.56567	3.58481	0.000337322	0.00716252
ENSG00000179921	NA	NA	NA	NA	NA	NA	NA	NA	GPBAR1	protein_coding	162.541	2.02737	0.652196	3.10853	0.00188019	0.0256797
ENSG00000215190	NA	NA	NA	NA	NA	NA	NA	NA	LINC00680	transcribed_unprocessed_pseudogene	95.7591	2.02465	0.562738	3.59785	0.000320863	0.00689233
ENSG00000085998	NA	NA	NA	NA	NA	NA	NA	NA	POMGNT1	protein_coding	109.367	2.02359	0.42333	4.78018	1.75e-06	0.000138035
ENSG00000106610	NA	NA	NA	NA	NA	NA	NA	NA	STAG3L4	transcribed_unprocessed_pseudogene	32.8492	2.02259	0.653718	3.09398	0.00197491	0.0266124
ENSG00000175899	NA	NA	NA	NA	NA	NA	NA	NA	A2M	protein_coding	383.937	2.0198	0.553478	3.64929	0.000262967	0.0059609
ENSG00000162894	NA	NA	NA	NA	NA	NA	NA	NA	FCMR	protein_coding	1361.16	2.01576	0.429231	4.69621	2.65e-06	0.000187528
ENSG00000169884	NA	NA	NA	NA	NA	NA	NA	NA	WNT10B	protein_coding	37.5995	2.01542	0.647363	3.11328	0.00185021	0.0253901
ENSG00000152495	NA	NA	NA	NA	NA	NA	NA	NA	CAMK4	protein_coding	277.102	2.01539	0.46052	4.37633	1.21e-05	0.000584251
ENSG00000137133	NA	NA	NA	NA	NA	NA	NA	NA	HINT2	protein_coding	120.949	2.0131	0.415662	4.84313	1.28e-06	0.00010866
ENSG00000163344	NA	NA	NA	NA	NA	NA	NA	NA	PMVK	protein_coding	137.528	2.013	0.458782	4.38771	1.15e-05	0.000564999
ENSG00000133056	NA	NA	NA	NA	NA	NA	NA	NA	PIK3C2B	protein_coding	48.6969	2.00772	0.661106	3.03691	0.00239015	0.0305411
ENSG00000171621	NA	NA	NA	NA	NA	NA	NA	NA	SPSB1	protein_coding	35.9029	2.00606	0.61344	3.27018	0.0010748	0.0169538
ENSG00000234171	NA	NA	NA	NA	NA	NA	NA	NA	RNASEH1-AS1	lncRNA	69.563	2.00365	0.446513	4.48733	7.21e-06	0.000402826
ENSG00000188322	NA	NA	NA	NA	NA	NA	NA	NA	SBK1	protein_coding	353.406	2.00221	0.52919	3.78354	0.000154614	0.00398854

## Sheet: Overlap_HIV.TB.Do_HIV.TB.ART.Up
Geneid	name_HIV_TB	biotype_HIV_TB	baseMean_HIV_TB	log2FoldChange_HIV_TB	lfcSE_HIV_TB	stat_HIV_TB	pvalue_HIV_TB	padj_HIV_TB	name_HIV_TB_ART	biotype_HIV_TB_ART	baseMean_HIV_TB_ART	log2FoldChange_HIV_TB_ART	lfcSE_HIV_TB_ART	stat_HIV_TB_ART	pvalue_HIV_TB_ART	padj_HIV_TB_ART
ENSG00000103355	PRSS33	protein_coding	53.6566	-4.73378	0.884427	-5.35237	8.68e-08	8.22e-06	PRSS33	protein_coding	51.0133	5.03702	1.66444	3.02625	0.00247606	0.0312531
ENSG00000105366	SIGLEC8	protein_coding	88.2923	-4.43139	0.774468	-5.72185	1.05e-08	1.65e-06	SIGLEC8	protein_coding	145.458	4.34259	1.50987	2.87614	0.00402571	0.0448017
ENSG00000130433	CACNG6	protein_coding	22.573	-4.27831	0.882282	-4.84914	1.24e-06	6.24e-05	CACNG6	protein_coding	36.6297	7.21518	2.13491	3.37962	0.000725864	0.0127204
ENSG00000250696	AC111000.4	lncRNA	17.8971	-4.13637	0.97923	-4.22411	2.4e-05	0.000611909	AC111000.4	lncRNA	15.7694	6.00279	2.08445	2.87979	0.0039794	0.0444202
ENSG00000161905	ALOX15	protein_coding	43.011	-3.85666	0.846809	-4.55435	5.25e-06	0.000190334	ALOX15	protein_coding	68.9739	8.12985	2.16809	3.74978	0.000176989	0.00441157
ENSG00000142408	CACNG8	protein_coding	99.0952	-3.84487	0.599071	-6.41805	1.38e-10	5.73e-08	CACNG8	protein_coding	159.395	4.85909	1.46762	3.31088	0.000930047	0.015229
ENSG00000183134	PTGDR2	protein_coding	32.3245	-3.78649	0.741713	-5.10506	3.31e-07	2.3e-05	PTGDR2	protein_coding	29.8655	3.95425	1.28298	3.08209	0.0020555	0.0274643
ENSG00000261655	AC100803.3	lncRNA	12.0685	-3.53057	0.538003	-6.56236	5.3e-11	2.86e-08	AC100803.3	lncRNA	19.3448	3.72459	1.29864	2.86808	0.00412974	0.0455475
ENSG00000153157	SYCP2L	protein_coding	46.9095	-2.81357	0.582336	-4.83153	1.35e-06	6.71e-05	SYCP2L	protein_coding	70.9426	5.90915	1.63922	3.60484	0.000312341	0.0067783
ENSG00000257275	AL139020.1	lncRNA	52.5454	-2.55561	0.46664	-5.47661	4.34e-08	4.86e-06	AL139020.1	lncRNA	77.2959	5.6892	1.4078	4.0412	5.32e-05	0.0017723
ENSG00000166428	PLD4	protein_coding	46.1691	-2.54945	0.515135	-4.94909	7.46e-07	4.22e-05	PLD4	protein_coding	68.0142	6.63092	1.59516	4.1569	3.23e-05	0.0012058
ENSG00000152207	CYSLTR2	protein_coding	31.5923	-2.49999	0.393	-6.36129	2e-10	7.72e-08	CYSLTR2	protein_coding	46.7152	3.98653	1.0753	3.70738	0.000209412	0.00499758
ENSG00000108700	CCL8	protein_coding	34.4881	-2.47353	0.694916	-3.55946	0.000371619	0.0052543	CCL8	protein_coding	50.6786	3.89706	1.32549	2.94008	0.00328127	0.0384999
ENSG00000135116	HRK	protein_coding	43.9749	-2.4605	0.424176	-5.80067	6.61e-09	1.14e-06	HRK	protein_coding	64.3014	4.73878	1.06912	4.43241	9.32e-06	0.000487304
ENSG00000183625	CCR3	protein_coding	252.658	-2.33164	0.423477	-5.50594	3.67e-08	4.25e-06	CCR3	protein_coding	366.753	3.41905	0.704045	4.8563	1.2e-06	0.000104162
ENSG00000136999	CCN3	protein_coding	23.0229	-2.31038	0.459387	-5.02926	4.92e-07	3.1e-05	CCN3	protein_coding	33.1124	4.09249	1.04861	3.90279	9.51e-05	0.00276546
ENSG00000211727	TRBV7-6	TR_V_gene	36.1009	-2.30756	0.423558	-5.44803	5.09e-08	5.4e-06	TRBV7-6	TR_V_gene	52.7287	2.83798	0.915416	3.10021	0.00193387	0.0262107
ENSG00000228495	LINC01013	lncRNA	18.9781	-2.30391	0.57009	-4.04131	5.32e-05	0.00115052	LINC01013	lncRNA	27.0454	5.37461	1.6829	3.19365	0.00140484	0.0206315
ENSG00000264695	AC007922.2	lncRNA	11.4477	-2.29932	0.637695	-3.60567	0.000311343	0.00457485	AC007922.2	lncRNA	16.2762	6.04313	1.84458	3.27615	0.00105232	0.0166824
ENSG00000211652	IGLV7-43	IG_V_gene	14.6374	-2.28023	0.679228	-3.3571	0.00078766	0.00946168	IGLV7-43	IG_V_gene	20.8083	6.39013	2.09603	3.04868	0.00229847	0.0296811
ENSG00000160191	PDE9A	protein_coding	47.8986	-2.26016	0.388393	-5.81926	5.91e-09	1.05e-06	PDE9A	protein_coding	69.0973	3.26686	0.897876	3.63843	0.000274309	0.00615188
ENSG00000110104	CCDC86	protein_coding	21.932	-2.18777	0.41469	-5.27566	1.32e-07	1.13e-05	CCDC86	protein_coding	31.1821	3.71799	1.1197	3.32052	0.000898507	0.0148999
ENSG00000240671	IGKV1-8	IG_V_gene	10.9577	-2.17245	0.539579	-4.02619	5.67e-05	0.00121345	IGKV1-8	IG_V_gene	15.5243	5.97011	1.79808	3.32028	0.000899278	0.0149071
ENSG00000134489	HRH4	protein_coding	28.1226	-2.16589	0.67013	-3.23204	0.00122911	0.0132746	HRH4	protein_coding	39.6549	4.68913	1.57584	2.97564	0.00292377	0.0354041
ENSG00000107954	NEURL1	protein_coding	34.376	-2.11202	0.393611	-5.36576	8.06e-08	7.75e-06	NEURL1	protein_coding	49.4248	2.55239	0.765841	3.33279	0.000859787	0.0144295
ENSG00000100721	TCL1A	protein_coding	267.343	-2.10764	0.51271	-4.11079	3.94e-05	0.000906078	TCL1A	protein_coding	374.513	5.66644	0.835431	6.78265	1.18e-11	7.57e-09
ENSG00000211637	IGLV4-69	IG_V_gene	10.0621	-2.09991	0.635088	-3.30649	0.000944721	0.0108466	IGLV4-69	IG_V_gene	13.9274	5.83472	1.83504	3.17962	0.0014747	0.0213809
ENSG00000108691	CCL2	protein_coding	41.7109	-2.09376	0.654329	-3.19986	0.00137497	0.0145142	CCL2	protein_coding	58.7611	4.0546	1.30237	3.11325	0.00185039	0.0253901
ENSG00000253234	IGLV2-5	IG_V_pseudogene	5.76679	-2.08233	0.547936	-3.80033	0.000144506	0.00249711	IGLV2-5	IG_V_pseudogene	8.04382	5.01317	1.71885	2.91658	0.00353897	0.0406514
ENSG00000211721	TRBV6-5	TR_V_gene	9.90759	-2.06861	0.53305	-3.8807	0.000104158	0.00194716	TRBV6-5	TR_V_gene	13.9684	5.75096	1.66894	3.44587	0.000569229	0.0106249
ENSG00000188290	HES4	protein_coding	296.22	-2.02055	0.544287	-3.71229	0.00020539	0.00330657	HES4	protein_coding	412.099	3.9703	0.910233	4.36185	1.29e-05	0.00061424
ENSG00000100628	ASB2	protein_coding	55.2237	-2.01429	0.383002	-5.25921	1.45e-07	1.21e-05	ASB2	protein_coding	77.7709	2.90084	0.872239	3.32574	0.00088185	0.0147007
ENSG00000117480	FAAH	protein_coding	23.5676	-2.00467	0.283308	-7.07593	1.48e-12	1.47e-09	FAAH	protein_coding	33.6697	2.16848	0.68122	3.18323	0.0014564	0.0212059
