# Supplementary material for: Differential Expression of lncRNAs in HIV Patients with TB and HIV-TB with Anti-Retroviral Treatment
Source: Noncoding RNA. 2024 Jul 13;10(4):40. doi: 10.3390/ncrna10040040 (PMC11270221; doi:10.3390/ncrna10040040)
Supplement: Supplementary file 1 [file ncrna-10-00040-s001.zip › Table S2_LncRNAs.xlsx]

## Sheet: HIV_TB_Upregulated
Geneid	name_HIV_TB	biotype_HIV_TB	baseMean_HIV_TB	log2FoldChange_HIV_TB	lfcSE_HIV_TB	stat_HIV_TB	pvalue_HIV_TB	padj_HIV_TB	name_HIV_TB_ART	biotype_HIV_TB_ART	baseMean_HIV_TB_ART	log2FoldChange_HIV_TB_ART	lfcSE_HIV_TB_ART	stat_HIV_TB_ART	pvalue_HIV_TB_ART	padj_HIV_TB_ART
ENSG00000235033	DAAM2-AS1	lncRNA	6.47591	5.59907	1.16608	4.80162	1.57e-06	7.46e-05	NA	NA	NA	NA	NA	NA	NA	NA
ENSG00000253230	LINC00599	lncRNA	2.8044	4.21628	1.0176	4.14335	3.42e-05	0.000818994	NA	NA	NA	NA	NA	NA	NA	NA
ENSG00000250362	AC008592.1	lncRNA	1.27765	3.83565	1.11452	3.44154	0.000578418	0.00739694	NA	NA	NA	NA	NA	NA	NA	NA
ENSG00000239265	CLRN1-AS1	lncRNA	6.55614	3.8318	0.737826	5.19336	2.07e-07	1.61e-05	NA	NA	NA	NA	NA	NA	NA	NA
ENSG00000204949	FAM83A-AS1	lncRNA	2.17149	3.66654	1.14746	3.19536	0.00139657	0.0146926	NA	NA	NA	NA	NA	NA	NA	NA
ENSG00000225174	OSTM1-AS1	lncRNA	1.59848	3.58676	1.32267	2.71175	0.0066929	0.0495101	NA	NA	NA	NA	NA	NA	NA	NA
ENSG00000267780	AC021594.2	lncRNA	3.94645	3.4618	0.696255	4.97203	6.63e-07	3.85e-05	NA	NA	NA	NA	NA	NA	NA	NA
ENSG00000267034	AC010980.2	lncRNA	1.56418	3.35378	0.88139	3.8051	0.000141746	0.00246556	NA	NA	NA	NA	NA	NA	NA	NA
ENSG00000273006	AC009229.3	lncRNA	4.98327	3.21656	0.70476	4.56405	5.02e-06	0.000183562	NA	NA	NA	NA	NA	NA	NA	NA
ENSG00000250244	AC010307.4	lncRNA	1.85778	3.11444	0.88814	3.5067	0.000453705	0.00610433	NA	NA	NA	NA	NA	NA	NA	NA
ENSG00000253390	AC104561.1	lncRNA	2.77098	3.09858	0.691974	4.47789	7.54e-06	0.000249018	NA	NA	NA	NA	NA	NA	NA	NA
ENSG00000204625	HCG9	lncRNA	16.6593	3.09391	0.554094	5.58372	2.35e-08	3.03e-06	NA	NA	NA	NA	NA	NA	NA	NA
ENSG00000264490	BX640514.1	lncRNA	4.11361	3.03211	0.918904	3.29971	0.000967859	0.0110535	NA	NA	NA	NA	NA	NA	NA	NA
ENSG00000248676	AC083902.1	lncRNA	1.45745	2.99081	0.767294	3.89787	9.7e-05	0.00183874	NA	NA	NA	NA	NA	NA	NA	NA
ENSG00000177640	CASC2	lncRNA	2.42982	2.97834	0.856422	3.47765	0.000505824	0.0066383	NA	NA	NA	NA	NA	NA	NA	NA
ENSG00000253447	AC113423.2	lncRNA	1.2514	2.97182	1.03979	2.8581	0.00426184	0.0347925	NA	NA	NA	NA	NA	NA	NA	NA
ENSG00000256072	AC078889.1	lncRNA	1.75272	2.94496	0.828615	3.55407	0.000379315	0.00532677	NA	NA	NA	NA	NA	NA	NA	NA
ENSG00000234756	LINC02621	lncRNA	2.10908	2.94434	0.911114	3.23158	0.00123106	0.0132837	NA	NA	NA	NA	NA	NA	NA	NA
ENSG00000243144	AC079760.2	lncRNA	30.4414	2.86306	0.876183	3.26765	0.00108446	0.0120436	NA	NA	NA	NA	NA	NA	NA	NA
ENSG00000282863	AC012560.2	lncRNA	1.25972	2.81974	0.903482	3.12097	0.00180259	0.0178941	NA	NA	NA	NA	NA	NA	NA	NA
ENSG00000243273	AC020636.1	lncRNA	86.9841	2.77388	0.60077	4.61721	3.89e-06	0.000149899	NA	NA	NA	NA	NA	NA	NA	NA
ENSG00000236467	KCNMA1-AS1	lncRNA	14.4041	2.75994	0.571736	4.8273	1.38e-06	6.81e-05	NA	NA	NA	NA	NA	NA	NA	NA
ENSG00000233077	LINC01271	lncRNA	4.35236	2.73911	0.636502	4.30338	1.68e-05	0.000465122	NA	NA	NA	NA	NA	NA	NA	NA
ENSG00000248455	LINC02217	lncRNA	25.6977	2.63209	0.543366	4.84405	1.27e-06	6.36e-05	NA	NA	NA	NA	NA	NA	NA	NA
ENSG00000259424	IRAIN	lncRNA	1.29966	2.62369	0.878383	2.98695	0.00281778	0.0253365	NA	NA	NA	NA	NA	NA	NA	NA
ENSG00000238035	AC138035.1	lncRNA	3.18849	2.59603	0.724803	3.5817	0.000341366	0.00490537	NA	NA	NA	NA	NA	NA	NA	NA
ENSG00000273796	BX322562.1	lncRNA	2.32406	2.56139	0.926324	2.76511	0.00569031	0.0438448	NA	NA	NA	NA	NA	NA	NA	NA
ENSG00000203897	SPATA42	lncRNA	1.3055	2.55586	0.927568	2.75544	0.00586132	0.0448167	NA	NA	NA	NA	NA	NA	NA	NA
ENSG00000266970	AC061992.2	lncRNA	6.72547	2.54682	0.561539	4.53543	5.75e-06	0.000202958	NA	NA	NA	NA	NA	NA	NA	NA
ENSG00000259462	CPEB1-AS1	lncRNA	6.77014	2.53818	0.499544	5.081	3.75e-07	2.53e-05	NA	NA	NA	NA	NA	NA	NA	NA
ENSG00000227467	LINC01537	lncRNA	3.0906	2.53178	0.701509	3.60904	0.00030733	0.00452857	NA	NA	NA	NA	NA	NA	NA	NA
ENSG00000258942	AL358332.1	lncRNA	1.23718	2.53069	0.852295	2.96927	0.00298513	0.026441	NA	NA	NA	NA	NA	NA	NA	NA
ENSG00000253931	AC105118.1	lncRNA	3.99453	2.52268	0.918877	2.74539	0.00604381	0.0459019	NA	NA	NA	NA	NA	NA	NA	NA
ENSG00000236226	AC073127.1	lncRNA	2.08825	2.50731	0.829669	3.02206	0.0025106	0.0231789	NA	NA	NA	NA	NA	NA	NA	NA
ENSG00000259478	AC024651.1	lncRNA	1.36806	2.47136	0.908202	2.72116	0.00650529	0.0485684	NA	NA	NA	NA	NA	NA	NA	NA
ENSG00000268615	AL353803.5	lncRNA	2.8291	2.47053	0.786404	3.14156	0.0016805	0.0169496	NA	NA	NA	NA	NA	NA	NA	NA
ENSG00000228804	AC072022.1	lncRNA	2.60712	2.46542	0.695849	3.54304	0.000395541	0.00549934	NA	NA	NA	NA	NA	NA	NA	NA
ENSG00000236911	AL137789.1	lncRNA	26.5196	2.37984	0.365205	6.51646	7.2e-11	3.49e-08	NA	NA	NA	NA	NA	NA	NA	NA
ENSG00000215196	BASP1-AS1	lncRNA	25.4277	2.37817	0.460576	5.16346	2.42e-07	1.83e-05	NA	NA	NA	NA	NA	NA	NA	NA
ENSG00000267052	AC005050.1	lncRNA	5.23975	2.37763	0.729612	3.25876	0.00111902	0.0123456	NA	NA	NA	NA	NA	NA	NA	NA
ENSG00000257252	AC124947.1	lncRNA	6.91577	2.35094	0.803837	2.92465	0.00344843	0.0295214	NA	NA	NA	NA	NA	NA	NA	NA
ENSG00000259240	MIR4713HG	lncRNA	1.26884	2.3286	0.755474	3.08231	0.00205404	0.0197981	NA	NA	NA	NA	NA	NA	NA	NA
ENSG00000238012	AC114752.1	lncRNA	1.80238	2.30042	0.792456	2.9029	0.00369719	0.0312068	NA	NA	NA	NA	NA	NA	NA	NA
ENSG00000204044	SLC12A5-AS1	lncRNA	7.23574	2.29863	0.600779	3.82609	0.000130196	0.00231119	NA	NA	NA	NA	NA	NA	NA	NA
ENSG00000230176	LINC01433	lncRNA	3.08528	2.28504	0.776332	2.94338	0.00324651	0.0282249	NA	NA	NA	NA	NA	NA	NA	NA
ENSG00000238009	AL627309.1	lncRNA	2.16242	2.2753	0.669767	3.39715	0.000680911	0.00843304	NA	NA	NA	NA	NA	NA	NA	NA
ENSG00000228587	AL049748.1	lncRNA	6.78148	2.23998	0.52189	4.29205	1.77e-05	0.000484554	NA	NA	NA	NA	NA	NA	NA	NA
ENSG00000224652	LINC00885	lncRNA	5.3049	2.23584	0.60908	3.67085	0.000241741	0.0037554	NA	NA	NA	NA	NA	NA	NA	NA
ENSG00000279072	AC118758.3	lncRNA	9.08739	2.19324	0.494142	4.43848	9.06e-06	0.000286437	NA	NA	NA	NA	NA	NA	NA	NA
ENSG00000197595	ATP11AUN	lncRNA	2.20666	2.19165	0.727622	3.01208	0.00259467	0.023785	NA	NA	NA	NA	NA	NA	NA	NA
ENSG00000230492	AL049651.1	lncRNA	12.9331	2.15756	0.618285	3.48958	0.000483776	0.00640733	NA	NA	NA	NA	NA	NA	NA	NA
ENSG00000258955	LINC00519	lncRNA	4.57511	2.15441	0.424213	5.07861	3.8e-07	2.56e-05	NA	NA	NA	NA	NA	NA	NA	NA
ENSG00000258711	AL358334.2	lncRNA	6.56371	2.15227	0.562862	3.8238	0.000131413	0.00232583	NA	NA	NA	NA	NA	NA	NA	NA
ENSG00000273143	AL355512.1	lncRNA	8.74716	2.13331	0.593253	3.59596	0.000323199	0.00471416	NA	NA	NA	NA	NA	NA	NA	NA
ENSG00000267107	PCAT19	lncRNA	2.38837	2.09487	0.669283	3.13002	0.00174793	0.0174908	NA	NA	NA	NA	NA	NA	NA	NA
ENSG00000225231	LINC02470	lncRNA	28.6084	2.08034	0.580337	3.58471	0.000337459	0.00487132	NA	NA	NA	NA	NA	NA	NA	NA
ENSG00000253295	AC022217.3	lncRNA	3.23849	2.06996	0.651089	3.17922	0.00147671	0.0153589	NA	NA	NA	NA	NA	NA	NA	NA
ENSG00000243797	AC004917.1	lncRNA	186.535	2.06654	0.31875	6.48326	8.98e-11	4.22e-08	NA	NA	NA	NA	NA	NA	NA	NA
ENSG00000215244	LINC02649	lncRNA	70.793	2.06171	0.305834	6.7413	1.57e-11	1.04e-08	NA	NA	NA	NA	NA	NA	NA	NA
ENSG00000261546	AC135782.3	lncRNA	8.5457	2.04912	0.487049	4.20721	2.59e-05	0.000649735	NA	NA	NA	NA	NA	NA	NA	NA
ENSG00000230257	NFE4	lncRNA	173.869	2.02621	0.385512	5.25591	1.47e-07	1.23e-05	NA	NA	NA	NA	NA	NA	NA	NA
ENSG00000258745	AL358334.3	lncRNA	2.83204	2.02317	0.590858	3.42412	0.0006168	0.00777685	NA	NA	NA	NA	NA	NA	NA	NA

## Sheet: HIV_TB_ART_Downregulated
Geneid	name_HIV_TB	biotype_HIV_TB	baseMean_HIV_TB	log2FoldChange_HIV_TB	lfcSE_HIV_TB	stat_HIV_TB	pvalue_HIV_TB	padj_HIV_TB	name_HIV_TB_ART	biotype_HIV_TB_ART	baseMean_HIV_TB_ART	log2FoldChange_HIV_TB_ART	lfcSE_HIV_TB_ART	stat_HIV_TB_ART	pvalue_HIV_TB_ART	padj_HIV_TB_ART
ENSG00000236107	NA	NA	NA	NA	NA	NA	NA	NA	SCN1A-AS1	lncRNA	3.69361	-3.78057	0.9585	-3.94426	8e-05	0.0024235
ENSG00000261269	NA	NA	NA	NA	NA	NA	NA	NA	AC093278.2	lncRNA	39.5959	-3.67714	0.767642	-4.79018	1.67e-06	0.000132985
ENSG00000231964	NA	NA	NA	NA	NA	NA	NA	NA	AL731567.1	lncRNA	92.7339	-3.49559	0.71481	-4.89024	1.01e-06	9.1e-05
ENSG00000273233	NA	NA	NA	NA	NA	NA	NA	NA	AC097724.1	lncRNA	4.32014	-3.4926	0.965531	-3.61728	0.000297713	0.00655677
ENSG00000254988	NA	NA	NA	NA	NA	NA	NA	NA	AP002498.1	lncRNA	3.22012	-3.43572	1.05898	-3.24435	0.00117717	0.0181359
ENSG00000275210	NA	NA	NA	NA	NA	NA	NA	NA	AC245884.11	lncRNA	20.2282	-3.42033	1.14461	-2.9882	0.00280625	0.0343861
ENSG00000247199	NA	NA	NA	NA	NA	NA	NA	NA	AC011346.1	lncRNA	4.14311	-3.31716	0.999786	-3.31787	0.000907063	0.0150119
ENSG00000226012	NA	NA	NA	NA	NA	NA	NA	NA	AP001434.1	lncRNA	18.6158	-3.2633	0.905328	-3.60454	0.000312702	0.0067795
ENSG00000236194	NA	NA	NA	NA	NA	NA	NA	NA	AC099811.1	lncRNA	10.8273	-3.23131	0.746311	-4.32971	1.49e-05	0.00068411
ENSG00000275278	NA	NA	NA	NA	NA	NA	NA	NA	AC012150.2	lncRNA	27.8072	-3.21893	0.865256	-3.72021	0.000199058	0.00480745
ENSG00000274536	NA	NA	NA	NA	NA	NA	NA	NA	MIR223HG	lncRNA	12261.8	-3.15307	0.629605	-5.00802	5.5e-07	5.69e-05
ENSG00000271032	NA	NA	NA	NA	NA	NA	NA	NA	AC020907.4	lncRNA	27.5173	-3.12557	0.581376	-5.37615	7.61e-08	1.16e-05
ENSG00000260641	NA	NA	NA	NA	NA	NA	NA	NA	AC114811.2	lncRNA	13.1267	-3.07318	0.793394	-3.87345	0.000107304	0.00301574
ENSG00000228923	NA	NA	NA	NA	NA	NA	NA	NA	AP000355.1	lncRNA	10.7992	-3.02385	0.856318	-3.53122	0.000413645	0.00842371
ENSG00000241886	NA	NA	NA	NA	NA	NA	NA	NA	AC112496.1	lncRNA	39.5389	-2.97206	0.459729	-6.46482	1.01e-10	4.63e-08
ENSG00000278090	NA	NA	NA	NA	NA	NA	NA	NA	LUNAR1	lncRNA	39.2995	-2.96733	0.814105	-3.6449	0.000267493	0.00603019
ENSG00000283036	NA	NA	NA	NA	NA	NA	NA	NA	LINC01988	lncRNA	14.0755	-2.95822	0.831979	-3.55564	0.000377056	0.00781512
ENSG00000261211	NA	NA	NA	NA	NA	NA	NA	NA	AL031123.2	lncRNA	92.8633	-2.87332	0.762696	-3.76732	0.000165008	0.00418597
ENSG00000226380	NA	NA	NA	NA	NA	NA	NA	NA	AC016831.1	lncRNA	144.038	-2.8658	0.622575	-4.60313	4.16e-06	0.000267158
ENSG00000254288	NA	NA	NA	NA	NA	NA	NA	NA	AC087672.2	lncRNA	17.1662	-2.84261	0.889927	-3.19421	0.00140215	0.0206124
ENSG00000249396	NA	NA	NA	NA	NA	NA	NA	NA	LINC02212	lncRNA	11.5928	-2.79233	0.756003	-3.69354	0.000221149	0.00521863
ENSG00000234389	NA	NA	NA	NA	NA	NA	NA	NA	AC007278.1	lncRNA	14.5577	-2.76929	0.910653	-3.04099	0.00235798	0.0302556
ENSG00000197301	NA	NA	NA	NA	NA	NA	NA	NA	HMGA2-AS1	lncRNA	56.7391	-2.75683	0.799392	-3.44866	0.000563378	0.010546
ENSG00000268119	NA	NA	NA	NA	NA	NA	NA	NA	AC010615.2	lncRNA	79.6633	-2.73994	0.631941	-4.33576	1.45e-05	0.000673716
ENSG00000258355	NA	NA	NA	NA	NA	NA	NA	NA	AC079174.1	lncRNA	45.1434	-2.6953	0.810908	-3.3238	0.000888	0.0147759
ENSG00000248774	NA	NA	NA	NA	NA	NA	NA	NA	AC097534.1	lncRNA	15.9881	-2.65434	0.723644	-3.66801	0.000244443	0.00561864
ENSG00000273133	NA	NA	NA	NA	NA	NA	NA	NA	AC116651.1	lncRNA	59.7966	-2.65096	0.673199	-3.93786	8.22e-05	0.00247545
ENSG00000213994	NA	NA	NA	NA	NA	NA	NA	NA	AL157395.1	lncRNA	4.55467	-2.64882	0.838318	-3.15969	0.00157937	0.0224791
ENSG00000272953	NA	NA	NA	NA	NA	NA	NA	NA	AC092171.4	lncRNA	21.606	-2.63675	0.650132	-4.05571	5e-05	0.00168994
ENSG00000248161	NA	NA	NA	NA	NA	NA	NA	NA	AC098487.1	lncRNA	6.13511	-2.62552	0.768726	-3.41542	0.000636829	0.0115983
ENSG00000258428	NA	NA	NA	NA	NA	NA	NA	NA	AL161757.2	lncRNA	4.11902	-2.61783	0.874124	-2.9948	0.00274621	0.0338353
ENSG00000250764	NA	NA	NA	NA	NA	NA	NA	NA	AC025178.2	lncRNA	18.8341	-2.61713	0.60115	-4.35355	1.34e-05	0.000633207
ENSG00000275479	NA	NA	NA	NA	NA	NA	NA	NA	AC087741.2	lncRNA	8.08346	-2.61434	0.838114	-3.11932	0.00181271	0.0250227
ENSG00000251442	NA	NA	NA	NA	NA	NA	NA	NA	LINC01094	lncRNA	87.8725	-2.59656	0.560622	-4.63157	3.63e-06	0.000238135
ENSG00000213904	NA	NA	NA	NA	NA	NA	NA	NA	LIPE-AS1	lncRNA	200.934	-2.5957	0.474492	-5.4705	4.49e-08	7.8e-06
ENSG00000254554	NA	NA	NA	NA	NA	NA	NA	NA	AC080023.1	lncRNA	44.1193	-2.58306	0.609522	-4.23785	2.26e-05	0.000925512
ENSG00000272343	NA	NA	NA	NA	NA	NA	NA	NA	AC107952.2	lncRNA	49.2599	-2.54945	0.525138	-4.85482	1.2e-06	0.000104208
ENSG00000271868	NA	NA	NA	NA	NA	NA	NA	NA	AC114810.1	lncRNA	4.0683	-2.54577	0.768686	-3.31185	0.000926805	0.0151984
ENSG00000254952	NA	NA	NA	NA	NA	NA	NA	NA	LINC02705	lncRNA	14.4297	-2.54011	0.716566	-3.54484	0.000392857	0.00807463
ENSG00000260840	NA	NA	NA	NA	NA	NA	NA	NA	LINC01964	lncRNA	5.5193	-2.5082	0.842855	-2.97584	0.00292183	0.0353985
ENSG00000167046	NA	NA	NA	NA	NA	NA	NA	NA	AL357033.1	lncRNA	7.92198	-2.48018	0.725177	-3.42011	0.000625961	0.0114569
ENSG00000251179	NA	NA	NA	NA	NA	NA	NA	NA	TMEM92-AS1	lncRNA	23.9658	-2.46254	0.714217	-3.44789	0.000564988	0.0105635
ENSG00000259704	NA	NA	NA	NA	NA	NA	NA	NA	AC124248.1	lncRNA	46.3867	-2.45694	0.771068	-3.18641	0.00144052	0.0209923
ENSG00000235321	NA	NA	NA	NA	NA	NA	NA	NA	AC007556.1	lncRNA	71.3719	-2.44591	0.737495	-3.31652	0.00091147	0.0150667
ENSG00000275441	NA	NA	NA	NA	NA	NA	NA	NA	AC020765.2	lncRNA	10.7215	-2.4446	0.566101	-4.31831	1.57e-05	0.000710634
ENSG00000251230	NA	NA	NA	NA	NA	NA	NA	NA	MIR3945HG	lncRNA	136.558	-2.44131	0.65523	-3.72589	0.000194629	0.00472929
ENSG00000267480	NA	NA	NA	NA	NA	NA	NA	NA	AP001542.3	lncRNA	16.0409	-2.43708	0.542701	-4.49065	7.1e-06	0.000398618
ENSG00000228302	NA	NA	NA	NA	NA	NA	NA	NA	AL512770.1	lncRNA	76.972	-2.39358	0.432899	-5.5292	3.22e-08	5.96e-06
ENSG00000225313	NA	NA	NA	NA	NA	NA	NA	NA	AL513327.1	lncRNA	704.495	-2.35056	0.615306	-3.82015	0.00013337	0.00355649
ENSG00000267702	NA	NA	NA	NA	NA	NA	NA	NA	AP005131.6	lncRNA	20.0122	-2.34337	0.672685	-3.4836	0.000494713	0.00959383
ENSG00000273729	NA	NA	NA	NA	NA	NA	NA	NA	AC007686.3	lncRNA	193.919	-2.30254	0.530437	-4.34084	1.42e-05	0.000663883
ENSG00000250069	NA	NA	NA	NA	NA	NA	NA	NA	AC011379.1	lncRNA	187.402	-2.28264	0.642994	-3.55001	0.000385209	0.00796252
ENSG00000189419	NA	NA	NA	NA	NA	NA	NA	NA	SPATA41	lncRNA	16.0078	-2.28116	0.634542	-3.59497	0.000324423	0.00694859
ENSG00000225450	NA	NA	NA	NA	NA	NA	NA	NA	AL021707.1	lncRNA	83.5425	-2.26905	0.594448	-3.81707	0.000135046	0.00357964
ENSG00000270210	NA	NA	NA	NA	NA	NA	NA	NA	AC104695.3	lncRNA	110.562	-2.26892	0.625054	-3.62995	0.000283473	0.00631583
ENSG00000260911	NA	NA	NA	NA	NA	NA	NA	NA	AC135050.3	lncRNA	224.438	-2.25648	0.412639	-5.46842	4.54e-08	7.8e-06
ENSG00000243176	NA	NA	NA	NA	NA	NA	NA	NA	AC092944.1	lncRNA	17.6531	-2.24395	0.686243	-3.2699	0.00107585	0.0169643
ENSG00000256433	NA	NA	NA	NA	NA	NA	NA	NA	AC005840.2	lncRNA	23.4868	-2.20924	0.678386	-3.25661	0.00112752	0.0175935
ENSG00000233154	NA	NA	NA	NA	NA	NA	NA	NA	LINC01762	lncRNA	36.6389	-2.19763	0.483365	-4.54653	5.45e-06	0.000325753
ENSG00000228028	NA	NA	NA	NA	NA	NA	NA	NA	AC069257.2	lncRNA	8.0026	-2.18335	0.768833	-2.83982	0.00451396	0.0486636
ENSG00000260563	NA	NA	NA	NA	NA	NA	NA	NA	AC132872.1	lncRNA	476.374	-2.18333	0.352598	-6.19213	5.94e-10	2.05e-07
ENSG00000259712	NA	NA	NA	NA	NA	NA	NA	NA	AC023906.5	lncRNA	7.99584	-2.15963	0.634144	-3.40558	0.00066023	0.0118587
ENSG00000268734	NA	NA	NA	NA	NA	NA	NA	NA	AC245128.3	lncRNA	1108.32	-2.15145	0.74025	-2.90639	0.00365626	0.0417173
ENSG00000253214	NA	NA	NA	NA	NA	NA	NA	NA	AC079209.1	lncRNA	24.4288	-2.12469	0.54434	-3.90325	9.49e-05	0.00276208
ENSG00000266709	NA	NA	NA	NA	NA	NA	NA	NA	AC005224.3	lncRNA	18.8658	-2.12163	0.647232	-3.278	0.00104546	0.0166092
ENSG00000277715	NA	NA	NA	NA	NA	NA	NA	NA	AC079174.2	lncRNA	55.9436	-2.10256	0.493786	-4.25805	2.06e-05	0.000873244
ENSG00000224397	NA	NA	NA	NA	NA	NA	NA	NA	SMIM25	lncRNA	856.658	-2.09728	0.519672	-4.03577	5.44e-05	0.001807
ENSG00000224165	NA	NA	NA	NA	NA	NA	NA	NA	DNAJC27-AS1	lncRNA	16.9379	-2.09708	0.678086	-3.09264	0.00198383	0.0266838
ENSG00000232533	NA	NA	NA	NA	NA	NA	NA	NA	AC093673.1	lncRNA	337.322	-2.06451	0.466402	-4.42646	9.58e-06	0.000497985
ENSG00000255443	NA	NA	NA	NA	NA	NA	NA	NA	CD44-AS1	lncRNA	18.3838	-2.06034	0.538042	-3.82934	0.000128488	0.00345966
ENSG00000251194	NA	NA	NA	NA	NA	NA	NA	NA	AL133330.1	lncRNA	140.366	-2.05141	0.326807	-6.27714	3.45e-10	1.24e-07
ENSG00000265666	NA	NA	NA	NA	NA	NA	NA	NA	RARA-AS1	lncRNA	129.052	-2.05117	0.48137	-4.26112	2.03e-05	0.000864647
ENSG00000261737	NA	NA	NA	NA	NA	NA	NA	NA	AL049597.2	lncRNA	13.0622	-2.04937	0.595374	-3.44215	0.000577101	0.0107582
ENSG00000223799	NA	NA	NA	NA	NA	NA	NA	NA	IL10RB-DT	lncRNA	56.3608	-2.04062	0.467332	-4.36655	1.26e-05	0.000603536
ENSG00000273033	NA	NA	NA	NA	NA	NA	NA	NA	LINC02035	lncRNA	358.73	-2.03308	0.460994	-4.4102	1.03e-05	0.000523979
ENSG00000272669	NA	NA	NA	NA	NA	NA	NA	NA	AL021707.6	lncRNA	786.643	-2.03261	0.468678	-4.3369	1.45e-05	0.000670921
ENSG00000266378	NA	NA	NA	NA	NA	NA	NA	NA	AC005224.2	lncRNA	245.136	-2.02369	0.519028	-3.89901	9.66e-05	0.00279984
ENSG00000238279	NA	NA	NA	NA	NA	NA	NA	NA	BX470102.1	lncRNA	16.7646	-2.01649	0.466161	-4.32573	1.52e-05	0.000692048
ENSG00000259475	NA	NA	NA	NA	NA	NA	NA	NA	AC036108.1	lncRNA	327.615	-2.0059	0.694277	-2.88919	0.0038623	0.0434676

## Sheet: Overlap_HIV.TB.Up_HIV.TB.ART_Do
Geneid	name_HIV_TB	biotype_HIV_TB	baseMean_HIV_TB	log2FoldChange_HIV_TB	lfcSE_HIV_TB	stat_HIV_TB	pvalue_HIV_TB	padj_HIV_TB	name_HIV_TB_ART	biotype_HIV_TB_ART	baseMean_HIV_TB_ART	log2FoldChange_HIV_TB_ART	lfcSE_HIV_TB_ART	stat_HIV_TB_ART	pvalue_HIV_TB_ART	padj_HIV_TB_ART
ENSG00000232814	COL4A2-AS1	lncRNA	3.2336	4.51194	0.746855	6.04125	1.53e-09	3.84e-07	COL4A2-AS1	lncRNA	2.4037	-6.19916	1.46825	-4.22215	2.42e-05	0.000972956
ENSG00000271522	AC016831.5	lncRNA	25.2237	3.7973	0.688541	5.51499	3.49e-08	4.1e-06	AC016831.5	lncRNA	16.789	-5.17514	1.16367	-4.44727	8.7e-06	0.000461879
ENSG00000254338	MAFA-AS1	lncRNA	16.8407	3.68185	0.824113	4.46765	7.91e-06	0.000258468	MAFA-AS1	lncRNA	9.0325	-4.64775	1.45102	-3.2031	0.00135958	0.0201471
ENSG00000204277	LINC01993	lncRNA	75.6072	3.56668	0.52785	6.75699	1.41e-11	9.43e-09	LINC01993	lncRNA	28.0767	-3.72687	0.890291	-4.18612	2.84e-05	0.00109008
ENSG00000267461	AC079210.1	lncRNA	9.32817	3.47903	0.651687	5.3385	9.37e-08	8.73e-06	AC079210.1	lncRNA	9.48718	-5.56602	1.23738	-4.49824	6.85e-06	0.000388589
ENSG00000254420	AP003086.1	lncRNA	56.0013	3.34601	0.4404	7.59767	3.02e-14	6.23e-11	AP003086.1	lncRNA	42.5566	-4.90439	0.90175	-5.43875	5.37e-08	8.77e-06
ENSG00000267737	AC087645.2	lncRNA	42.3485	2.78921	0.383665	7.2699	3.6e-13	4.17e-10	AC087645.2	lncRNA	19.5402	-3.06455	0.695013	-4.40935	1.04e-05	0.000524843
ENSG00000232973	CYP1B1-AS1	lncRNA	68.5027	2.7616	0.376117	7.34238	2.1e-13	2.93e-10	CYP1B1-AS1	lncRNA	29.0232	-2.75797	0.608588	-4.53176	5.85e-06	0.000344537
ENSG00000267659	LINC01482	lncRNA	24.9082	2.68512	0.486244	5.52217	3.35e-08	3.98e-06	LINC01482	lncRNA	27.2656	-4.8272	0.893244	-5.40412	6.51e-08	1.03e-05
ENSG00000249173	LINC01093	lncRNA	22.6731	2.56976	0.465458	5.52093	3.37e-08	3.99e-06	LINC01093	lncRNA	22.5337	-4.52889	0.889841	-5.08955	3.59e-07	4.03e-05
ENSG00000238133	MAP3K20-AS1	lncRNA	53.8292	2.51784	0.323658	7.77933	7.29e-15	2.04e-11	MAP3K20-AS1	lncRNA	32.13	-3.32352	0.477848	-6.95518	3.52e-12	2.78e-09
ENSG00000259268	AC007950.1	lncRNA	80.9893	2.46519	0.379979	6.48769	8.72e-11	4.14e-08	AC007950.1	lncRNA	55.0605	-3.56266	0.810764	-4.3942	1.11e-05	0.000552689
ENSG00000237927	AL078604.2	lncRNA	76.0294	2.41313	0.48554	4.96999	6.7e-07	3.89e-05	AL078604.2	lncRNA	55.9047	-3.67538	1.18595	-3.09912	0.00194099	0.0262671
ENSG00000280832	GSEC	lncRNA	990.57	2.38295	0.323101	7.37526	1.64e-13	2.46e-10	GSEC	lncRNA	582.04	-3.05439	0.613499	-4.97864	6.4e-07	6.3e-05
ENSG00000224721	AC007182.1	lncRNA	5.68396	2.38102	0.481255	4.94752	7.52e-07	4.25e-05	AC007182.1	lncRNA	3.57344	-3.27406	1.06654	-3.06981	0.00214197	0.028308
ENSG00000233058	LINC00884	lncRNA	38.8611	2.37702	0.309216	7.68724	1.5e-14	3.97e-11	LINC00884	lncRNA	26.1064	-3.41348	0.472402	-7.22579	4.98e-13	5.96e-10
ENSG00000177112	MRVI1-AS1	lncRNA	91.106	2.32599	0.368345	6.31472	2.71e-10	9.39e-08	MRVI1-AS1	lncRNA	67.8083	-3.5928	0.58732	-6.11727	9.52e-10	3.01e-07
ENSG00000233029	AC244453.2	lncRNA	28.4968	2.25224	0.384661	5.85513	4.77e-09	9.17e-07	AC244453.2	lncRNA	15.3631	-2.58317	0.769899	-3.35521	0.000793049	0.0135781
ENSG00000258754	LINC01579	lncRNA	6.05977	2.23767	0.532458	4.20253	2.64e-05	0.000660151	LINC01579	lncRNA	5.27124	-3.82684	1.25707	-3.04425	0.00233261	0.0299995
ENSG00000269956	MKNK1-AS1	lncRNA	48.5868	2.21645	0.317127	6.98915	2.77e-12	2.39e-09	MKNK1-AS1	lncRNA	25.6668	-2.42894	0.499444	-4.86329	1.15e-06	0.000101259
ENSG00000259370	AC103740.1	lncRNA	9.15273	2.20887	0.664468	3.32426	0.000886524	0.0103535	AC103740.1	lncRNA	7.82836	-3.78711	0.93153	-4.06547	4.79e-05	0.00164078
ENSG00000272567	AC109347.2	lncRNA	80.044	2.1832	0.327963	6.65687	2.8e-11	1.73e-08	AC109347.2	lncRNA	59.725	-3.39405	0.606246	-5.59847	2.16e-08	4.37e-06
ENSG00000272189	AL024508.1	lncRNA	43.1493	2.16286	0.299303	7.2263	4.96e-13	5.49e-10	AL024508.1	lncRNA	22.8423	-2.29301	0.611166	-3.75186	0.000175526	0.00438745
ENSG00000258476	LINC02207	lncRNA	62.4215	2.15593	0.54351	3.96668	7.29e-05	0.00147667	LINC02207	lncRNA	38.0784	-2.78994	0.960684	-2.90412	0.00368287	0.0418807
ENSG00000261596	AC005632.3	lncRNA	390.45	2.1529	0.331026	6.50371	7.84e-11	3.76e-08	AC005632.3	lncRNA	446.394	-4.31213	0.499248	-8.63727	5.76e-18	2.32e-14
ENSG00000281162	LINC01127	lncRNA	215.105	2.14491	0.361511	5.93317	2.97e-09	6.42e-07	LINC01127	lncRNA	145.072	-3.06055	0.710629	-4.30682	1.66e-05	0.000735879
ENSG00000223754	AC008073.1	lncRNA	4.04976	2.11637	0.45418	4.65977	3.17e-06	0.000129017	AC008073.1	lncRNA	2.7151	-3.10336	1.02354	-3.03199	0.00242947	0.0308321
ENSG00000254859	AC067930.3	lncRNA	87.137	2.11288	0.567904	3.7205	0.00019883	0.00321819	AC067930.3	lncRNA	75.3933	-3.66143	1.05152	-3.48204	0.000497616	0.00962905
ENSG00000244675	AC108676.1	lncRNA	45.3625	2.10074	0.335837	6.25525	3.97e-10	1.33e-07	AC108676.1	lncRNA	35.9406	-3.4287	0.516992	-6.63201	3.31e-11	1.86e-08
ENSG00000272625	AP000919.3	lncRNA	90.9429	2.09584	0.321119	6.5267	6.72e-11	3.34e-08	AP000919.3	lncRNA	71.0208	-3.3904	0.568042	-5.96857	2.39e-09	6.54e-07
ENSG00000258831	AC103996.2	lncRNA	37.1494	2.093	0.460312	4.54691	5.44e-06	0.000194219	AC103996.2	lncRNA	23.0371	-2.73291	0.916086	-2.98325	0.00285206	0.0348198
ENSG00000262580	AC087741.1	lncRNA	419.303	2.09255	0.281233	7.44061	1e-13	1.7e-10	AC087741.1	lncRNA	269.889	-2.84001	0.428668	-6.62521	3.47e-11	1.92e-08
ENSG00000229278	AL133353.1	lncRNA	15.9638	2.08188	0.607827	3.42511	0.000614539	0.00775467	AL133353.1	lncRNA	15.7655	-3.93639	1.0409	-3.78173	0.000155741	0.00401061
ENSG00000273188	AL022328.3	lncRNA	10.7734	2.07873	0.375543	5.53528	3.11e-08	3.77e-06	AL022328.3	lncRNA	6.321	-2.66043	0.684497	-3.88669	0.000101621	0.00289647
ENSG00000243055	GK-AS1	lncRNA	58.2652	2.06994	0.386491	5.35572	8.52e-08	8.08e-06	GK-AS1	lncRNA	35.2874	-2.62052	0.814046	-3.21913	0.00128581	0.0192862
ENSG00000223749	MIR503HG	lncRNA	63.2695	2.05951	0.368769	5.58482	2.34e-08	3.03e-06	MIR503HG	lncRNA	33.9573	-2.1535	0.549239	-3.92088	8.82e-05	0.00260697
ENSG00000233461	AL445524.1	lncRNA	222.297	2.05577	0.357609	5.74865	9e-09	1.45e-06	AL445524.1	lncRNA	131.574	-2.50317	0.699151	-3.5803	0.000343198	0.0072629
ENSG00000203721	LINC00862	lncRNA	15.1704	2.02841	0.375243	5.4056	6.46e-08	6.5e-06	LINC00862	lncRNA	10.0354	-2.77926	0.756048	-3.67603	0.000236892	0.00548206
ENSG00000255507	UVRAG-DT	lncRNA	59.8607	2.00831	0.369884	5.42957	5.65e-08	5.83e-06	UVRAG-DT	lncRNA	32.8154	-2.15431	0.744825	-2.89237	0.00382344	0.0431579
ENSG00000205890	AC108134.1	lncRNA	127.843	2.00094	0.303358	6.59596	4.23e-11	2.36e-08	AC108134.1	lncRNA	73.1674	-2.28142	0.611446	-3.73119	0.000190578	0.00467178

## Sheet: HIV_TB_Downregulated
Geneid	name_HIV_TB	biotype_HIV_TB	baseMean_HIV_TB	log2FoldChange_HIV_TB	lfcSE_HIV_TB	stat_HIV_TB	pvalue_HIV_TB	padj_HIV_TB	name_HIV_TB_ART	biotype_HIV_TB_ART	baseMean_HIV_TB_ART	log2FoldChange_HIV_TB_ART	lfcSE_HIV_TB_ART	stat_HIV_TB_ART	pvalue_HIV_TB_ART	padj_HIV_TB_ART
ENSG00000267568	AC016168.2	lncRNA	1.01665	-3.18456	0.876223	-3.63442	0.000278609	0.00419633	NA	NA	NA	NA	NA	NA	NA	NA
ENSG00000272824	AC245100.7	lncRNA	4.48879	-3.05417	0.957505	-3.18972	0.00142412	0.0149295	NA	NA	NA	NA	NA	NA	NA	NA
ENSG00000267452	LINC02073	lncRNA	5.78468	-2.92765	0.906607	-3.22924	0.00124119	0.0133572	NA	NA	NA	NA	NA	NA	NA	NA
ENSG00000277621	AC005277.2	lncRNA	0.936776	-2.90319	0.97077	-2.99061	0.0027842	0.0251249	NA	NA	NA	NA	NA	NA	NA	NA
ENSG00000272512	AL645608.7	lncRNA	2.8358	-2.7506	0.723231	-3.80322	0.000142829	0.00247624	NA	NA	NA	NA	NA	NA	NA	NA
ENSG00000261863	LINC01996	lncRNA	2.65365	-2.58975	0.930911	-2.78195	0.00540335	0.0421422	NA	NA	NA	NA	NA	NA	NA	NA
ENSG00000198106	AC025279.1	lncRNA	4.09222	-2.36296	0.576537	-4.09854	4.16e-05	0.000945339	NA	NA	NA	NA	NA	NA	NA	NA
ENSG00000272491	AL109659.2	lncRNA	2.05444	-2.35636	0.76678	-3.07306	0.00211874	0.020287	NA	NA	NA	NA	NA	NA	NA	NA
ENSG00000272123	AC008966.2	lncRNA	2.97878	-2.20924	0.698626	-3.16226	0.00156551	0.0160575	NA	NA	NA	NA	NA	NA	NA	NA
ENSG00000255856	AC069503.1	lncRNA	2.90122	-2.04094	0.58925	-3.46362	0.000532966	0.00692916	NA	NA	NA	NA	NA	NA	NA	NA

## Sheet: HIV_TB_ART_Upregulated
Geneid	name_HIV_TB	biotype_HIV_TB	baseMean_HIV_TB	log2FoldChange_HIV_TB	lfcSE_HIV_TB	stat_HIV_TB	pvalue_HIV_TB	padj_HIV_TB	name_HIV_TB_ART	biotype_HIV_TB_ART	baseMean_HIV_TB_ART	log2FoldChange_HIV_TB_ART	lfcSE_HIV_TB_ART	stat_HIV_TB_ART	pvalue_HIV_TB_ART	padj_HIV_TB_ART
ENSG00000233392	NA	NA	NA	NA	NA	NA	NA	NA	AC104809.2	lncRNA	51.4544	7.70654	1.96291	3.92608	8.63e-05	0.00256154
ENSG00000267412	NA	NA	NA	NA	NA	NA	NA	NA	AC092068.2	lncRNA	18.1893	6.15125	1.57818	3.89768	9.71e-05	0.00281151
ENSG00000272564	NA	NA	NA	NA	NA	NA	NA	NA	AC012511.1	lncRNA	12.9931	5.73577	1.59225	3.6023	0.000315417	0.00681168
ENSG00000236901	NA	NA	NA	NA	NA	NA	NA	NA	MIR600HG	lncRNA	31.7434	5.60416	1.49428	3.75042	0.00017654	0.00440535
ENSG00000237387	NA	NA	NA	NA	NA	NA	NA	NA	AL022329.2	lncRNA	12.0697	5.59066	1.51894	3.68063	0.00023266	0.00540387
ENSG00000271670	NA	NA	NA	NA	NA	NA	NA	NA	AC010998.2	lncRNA	11.1852	5.51453	1.66825	3.30558	0.00094781	0.015457
ENSG00000275491	NA	NA	NA	NA	NA	NA	NA	NA	LINC01730	lncRNA	11.812	5.51309	1.59595	3.45442	0.000551484	0.0103768
ENSG00000234303	NA	NA	NA	NA	NA	NA	NA	NA	CLYBL-AS1	lncRNA	10.5834	5.45106	1.66189	3.28004	0.00103794	0.0165135
ENSG00000273108	NA	NA	NA	NA	NA	NA	NA	NA	AL121929.3	lncRNA	10.6059	5.44627	1.57227	3.46396	0.000532282	0.0101088
ENSG00000262877	NA	NA	NA	NA	NA	NA	NA	NA	AC110285.2	lncRNA	10.424	5.37107	1.51333	3.54917	0.000386445	0.00797615
ENSG00000205611	NA	NA	NA	NA	NA	NA	NA	NA	LINC01597	lncRNA	9.05947	5.22501	1.7094	3.05663	0.00223839	0.0291432
ENSG00000269976	NA	NA	NA	NA	NA	NA	NA	NA	AC012065.3	lncRNA	9.32186	5.19723	1.58297	3.28322	0.00102629	0.0163948
ENSG00000275963	NA	NA	NA	NA	NA	NA	NA	NA	AC008115.4	lncRNA	9.40073	5.15479	1.59012	3.24176	0.00118793	0.0182445
ENSG00000277450	NA	NA	NA	NA	NA	NA	NA	NA	AC002094.4	lncRNA	8.67025	5.13293	1.54946	3.31273	0.000923911	0.0151622
ENSG00000225978	NA	NA	NA	NA	NA	NA	NA	NA	HAR1A	lncRNA	8.34606	5.02288	1.64368	3.05588	0.00224401	0.0291735
ENSG00000272161	NA	NA	NA	NA	NA	NA	NA	NA	AL589739.1	lncRNA	7.8076	5.00492	1.65993	3.01514	0.00256858	0.0321384
ENSG00000234184	NA	NA	NA	NA	NA	NA	NA	NA	LINC01781	lncRNA	8.16963	4.98877	1.68937	2.95303	0.00314667	0.037326
ENSG00000254208	NA	NA	NA	NA	NA	NA	NA	NA	AC011773.1	lncRNA	7.42442	4.82379	1.61939	2.97877	0.00289408	0.0351429
ENSG00000259003	NA	NA	NA	NA	NA	NA	NA	NA	AC243965.1	lncRNA	7.13498	4.7345	1.61076	2.9393	0.00328958	0.0385668
ENSG00000258810	NA	NA	NA	NA	NA	NA	NA	NA	AL133371.2	lncRNA	6.02609	4.67382	1.60696	2.90848	0.00363194	0.0415245
ENSG00000206417	NA	NA	NA	NA	NA	NA	NA	NA	H1FX-AS1	lncRNA	5.01722	4.42793	1.55591	2.84587	0.00442897	0.0479873
ENSG00000232455	NA	NA	NA	NA	NA	NA	NA	NA	LARS2-AS1	lncRNA	16.7238	3.69535	1.14518	3.22687	0.00125154	0.0189132
ENSG00000271109	NA	NA	NA	NA	NA	NA	NA	NA	AC008555.4	lncRNA	53.2737	3.65274	0.816577	4.47323	7.7e-06	0.000422876
ENSG00000247982	NA	NA	NA	NA	NA	NA	NA	NA	LINC00926	lncRNA	874.962	3.58328	0.681657	5.25671	1.47e-07	1.97e-05
ENSG00000231560	NA	NA	NA	NA	NA	NA	NA	NA	CLEC12A-AS1	lncRNA	20.9578	3.50247	1.12375	3.11678	0.00182835	0.0251735
ENSG00000273472	NA	NA	NA	NA	NA	NA	NA	NA	AC096733.3	lncRNA	81.7792	3.47787	0.61288	5.67463	1.39e-08	2.93e-06
ENSG00000229531	NA	NA	NA	NA	NA	NA	NA	NA	Z99127.1	lncRNA	26.8791	3.36862	1.01857	3.3072	0.000942319	0.0153977
ENSG00000276564	NA	NA	NA	NA	NA	NA	NA	NA	AC130650.2	lncRNA	13.2258	3.36793	1.11524	3.0199	0.00252858	0.0317561
ENSG00000250659	NA	NA	NA	NA	NA	NA	NA	NA	AP001363.1	lncRNA	45.8234	3.32461	0.820543	4.05173	5.08e-05	0.00171387
ENSG00000260206	NA	NA	NA	NA	NA	NA	NA	NA	AC105020.2	lncRNA	38.7194	3.30012	0.775316	4.25648	2.08e-05	0.000876868
ENSG00000262171	NA	NA	NA	NA	NA	NA	NA	NA	AC130651.1	lncRNA	18.1366	3.29612	1.05177	3.13387	0.0017252	0.0240903
ENSG00000273723	NA	NA	NA	NA	NA	NA	NA	NA	AL139089.1	lncRNA	72.8876	3.13461	0.539629	5.80882	6.29e-09	1.47e-06
ENSG00000237436	NA	NA	NA	NA	NA	NA	NA	NA	CAMTA1-DT	lncRNA	80.2585	3.11894	0.579448	5.3826	7.34e-08	1.13e-05
ENSG00000260751	NA	NA	NA	NA	NA	NA	NA	NA	AC008870.2	lncRNA	28.472	3.07777	0.80012	3.84663	0.000119754	0.00327829
ENSG00000260949	NA	NA	NA	NA	NA	NA	NA	NA	AP006545.1	lncRNA	31.7165	3.0094	0.951257	3.16361	0.00155827	0.0222862
ENSG00000275418	NA	NA	NA	NA	NA	NA	NA	NA	AC104971.3	lncRNA	34.5904	3.00549	0.910245	3.30185	0.000960494	0.0156179
ENSG00000278058	NA	NA	NA	NA	NA	NA	NA	NA	AC009159.3	lncRNA	15.384	2.94847	0.925065	3.18731	0.00143603	0.0209458
ENSG00000250159	NA	NA	NA	NA	NA	NA	NA	NA	AC106791.1	lncRNA	19.7536	2.92695	0.805907	3.63187	0.000281378	0.00628179
ENSG00000229989	NA	NA	NA	NA	NA	NA	NA	NA	MIR181A1HG	lncRNA	28.1716	2.91781	0.799375	3.65011	0.000262126	0.00595097
ENSG00000243836	NA	NA	NA	NA	NA	NA	NA	NA	WDR86-AS1	lncRNA	15.1583	2.88658	0.992216	2.90923	0.00362324	0.0414366
ENSG00000259113	NA	NA	NA	NA	NA	NA	NA	NA	AL118556.2	lncRNA	53.2777	2.88186	0.73482	3.92185	8.79e-05	0.00259817
ENSG00000261663	NA	NA	NA	NA	NA	NA	NA	NA	AC009065.9	lncRNA	20.965	2.86604	0.938273	3.0546	0.00225364	0.0292794
ENSG00000275454	NA	NA	NA	NA	NA	NA	NA	NA	AC105020.6	lncRNA	63.2837	2.82167	0.540617	5.21935	1.8e-07	2.31e-05
ENSG00000247011	NA	NA	NA	NA	NA	NA	NA	NA	AC005920.1	lncRNA	16.9854	2.80685	0.968067	2.89944	0.00373828	0.0424019
ENSG00000224356	NA	NA	NA	NA	NA	NA	NA	NA	AL356966.1	lncRNA	47.2323	2.77916	0.684913	4.05769	4.96e-05	0.00168294
ENSG00000263220	NA	NA	NA	NA	NA	NA	NA	NA	AC015727.1	lncRNA	18.3591	2.76245	0.892278	3.09595	0.00196184	0.0264684
ENSG00000260719	NA	NA	NA	NA	NA	NA	NA	NA	AC009133.3	lncRNA	18.5852	2.75075	0.867806	3.16978	0.00152554	0.0219173
ENSG00000245869	NA	NA	NA	NA	NA	NA	NA	NA	AP004609.3	lncRNA	56.4474	2.71487	0.893826	3.03736	0.00238662	0.0305169
ENSG00000225434	NA	NA	NA	NA	NA	NA	NA	NA	LINC01504	lncRNA	121.936	2.67868	0.645046	4.1527	3.29e-05	0.00122091
ENSG00000237476	NA	NA	NA	NA	NA	NA	NA	NA	LINC01637	lncRNA	20.6889	2.67374	0.788159	3.39238	0.000692874	0.0123152
ENSG00000226777	NA	NA	NA	NA	NA	NA	NA	NA	FAM30A	lncRNA	110.239	2.66537	0.678382	3.92901	8.53e-05	0.0025387
ENSG00000230148	NA	NA	NA	NA	NA	NA	NA	NA	HOXB-AS1	lncRNA	36.5604	2.63807	0.7418	3.55631	0.000376102	0.00779901
ENSG00000223525	NA	NA	NA	NA	NA	NA	NA	NA	RABGAP1L-IT1	lncRNA	22.7284	2.63778	0.921559	2.8623	0.00420577	0.0461859
ENSG00000260316	NA	NA	NA	NA	NA	NA	NA	NA	AL008727.1	lncRNA	51.0443	2.61902	0.650764	4.02453	5.71e-05	0.00188143
ENSG00000273348	NA	NA	NA	NA	NA	NA	NA	NA	AC027449.1	lncRNA	36.5352	2.58429	0.865161	2.98706	0.00281672	0.0344651
ENSG00000271789	NA	NA	NA	NA	NA	NA	NA	NA	AL080317.1	lncRNA	20.3778	2.57437	0.793074	3.24607	0.00117011	0.0180584
ENSG00000274422	NA	NA	NA	NA	NA	NA	NA	NA	AC245060.5	lncRNA	133.532	2.5688	0.734365	3.49798	0.000468789	0.00924903
ENSG00000187621	NA	NA	NA	NA	NA	NA	NA	NA	TCL6	lncRNA	90.8214	2.5371	0.723173	3.50829	0.000450998	0.00900403
ENSG00000261630	NA	NA	NA	NA	NA	NA	NA	NA	AC007496.2	lncRNA	49.9684	2.5276	0.569719	4.43658	9.14e-06	0.000480235
ENSG00000237491	NA	NA	NA	NA	NA	NA	NA	NA	LINC01409	lncRNA	15.2759	2.52201	0.886782	2.844	0.00445513	0.0482118
ENSG00000271614	NA	NA	NA	NA	NA	NA	NA	NA	ATP2B1-AS1	lncRNA	739.926	2.48484	0.609158	4.07913	4.52e-05	0.00156452
ENSG00000253980	NA	NA	NA	NA	NA	NA	NA	NA	AC010609.1	lncRNA	48.0077	2.46697	0.674949	3.65505	0.000257134	0.00585564
ENSG00000261669	NA	NA	NA	NA	NA	NA	NA	NA	AC008731.1	lncRNA	17.3694	2.43665	0.794469	3.06701	0.0021621	0.0284679
ENSG00000242258	NA	NA	NA	NA	NA	NA	NA	NA	LINC00996	lncRNA	36.2259	2.4335	0.763348	3.18793	0.00143296	0.0209176
ENSG00000224032	NA	NA	NA	NA	NA	NA	NA	NA	EPB41L4A-AS1	lncRNA	268.529	2.41484	0.57445	4.20373	2.63e-05	0.00102726
ENSG00000239941	NA	NA	NA	NA	NA	NA	NA	NA	AC108718.1	lncRNA	35.9404	2.34167	0.691606	3.38584	0.00070961	0.0125322
ENSG00000260711	NA	NA	NA	NA	NA	NA	NA	NA	AL121839.2	lncRNA	352.769	2.32993	0.455997	5.10954	3.23e-07	3.7e-05
ENSG00000254428	NA	NA	NA	NA	NA	NA	NA	NA	AP003392.1	lncRNA	29.6836	2.31986	0.617304	3.75805	0.000171243	0.0043047
ENSG00000255310	NA	NA	NA	NA	NA	NA	NA	NA	AF131215.5	lncRNA	35.648	2.3177	0.630191	3.67778	0.000235277	0.00545608
ENSG00000281207	NA	NA	NA	NA	NA	NA	NA	NA	SLFNL1-AS1	lncRNA	19.0086	2.30842	0.773903	2.98283	0.002856	0.0348487
ENSG00000276390	NA	NA	NA	NA	NA	NA	NA	NA	AC004241.3	lncRNA	90.2036	2.29739	0.623396	3.68529	0.000228445	0.0053396
ENSG00000170161	NA	NA	NA	NA	NA	NA	NA	NA	AL512625.1	lncRNA	32.4473	2.28284	0.713991	3.1973	0.00138721	0.0204404
ENSG00000245105	NA	NA	NA	NA	NA	NA	NA	NA	A2M-AS1	lncRNA	244.826	2.27671	0.602483	3.77887	0.000157541	0.00404754
ENSG00000236144	NA	NA	NA	NA	NA	NA	NA	NA	TMEM147-AS1	lncRNA	31.03	2.2651	0.701805	3.22754	0.00124858	0.0188943
ENSG00000281103	NA	NA	NA	NA	NA	NA	NA	NA	TRG-AS1	lncRNA	1865.51	2.23831	0.597583	3.7456	0.000179964	0.00446813
ENSG00000260517	NA	NA	NA	NA	NA	NA	NA	NA	AC009093.2	lncRNA	40.8259	2.12534	0.546094	3.8919	9.95e-05	0.00285703
ENSG00000262714	NA	NA	NA	NA	NA	NA	NA	NA	AC007342.5	lncRNA	122.935	2.12207	0.651204	3.25869	0.00111927	0.0174994
ENSG00000260853	NA	NA	NA	NA	NA	NA	NA	NA	AC109460.2	lncRNA	177.139	2.12076	0.689157	3.07732	0.00208871	0.0278241
ENSG00000247134	NA	NA	NA	NA	NA	NA	NA	NA	AC090204.1	lncRNA	110.701	2.11501	0.629308	3.36085	0.000777032	0.0133659
ENSG00000260924	NA	NA	NA	NA	NA	NA	NA	NA	LINC01311	lncRNA	22.8895	2.1053	0.703437	2.99287	0.00276369	0.0339939
ENSG00000234663	NA	NA	NA	NA	NA	NA	NA	NA	LINC01934	lncRNA	46.2337	2.04216	0.560283	3.64488	0.000267521	0.00603019
ENSG00000255121	NA	NA	NA	NA	NA	NA	NA	NA	CCDC84-DT	lncRNA	28.1801	2.03412	0.664315	3.06198	0.00219881	0.0287992
ENSG00000247157	NA	NA	NA	NA	NA	NA	NA	NA	LINC01252	lncRNA	53.9525	2.02937	0.611962	3.31617	0.000912612	0.0150773
ENSG00000234171	NA	NA	NA	NA	NA	NA	NA	NA	RNASEH1-AS1	lncRNA	69.563	2.00365	0.446513	4.48733	7.21e-06	0.000402826

## Sheet: Overlap_HIV.TB.Do_HIV.TB.ART.Up
Geneid	name_HIV_TB	biotype_HIV_TB	baseMean_HIV_TB	log2FoldChange_HIV_TB	lfcSE_HIV_TB	stat_HIV_TB	pvalue_HIV_TB	padj_HIV_TB	name_HIV_TB_ART	biotype_HIV_TB_ART	baseMean_HIV_TB_ART	log2FoldChange_HIV_TB_ART	lfcSE_HIV_TB_ART	stat_HIV_TB_ART	pvalue_HIV_TB_ART	padj_HIV_TB_ART
ENSG00000250696	AC111000.4	lncRNA	17.8971	-4.13637	0.97923	-4.22411	2.4e-05	0.000611909	AC111000.4	lncRNA	15.7694	6.00279	2.08445	2.87979	0.0039794	0.0444202
ENSG00000261655	AC100803.3	lncRNA	12.0685	-3.53057	0.538003	-6.56236	5.3e-11	2.86e-08	AC100803.3	lncRNA	19.3448	3.72459	1.29864	2.86808	0.00412974	0.0455475
ENSG00000257275	AL139020.1	lncRNA	52.5454	-2.55561	0.46664	-5.47661	4.34e-08	4.86e-06	AL139020.1	lncRNA	77.2959	5.6892	1.4078	4.0412	5.32e-05	0.0017723
ENSG00000228495	LINC01013	lncRNA	18.9781	-2.30391	0.57009	-4.04131	5.32e-05	0.00115052	LINC01013	lncRNA	27.0454	5.37461	1.6829	3.19365	0.00140484	0.0206315
ENSG00000264695	AC007922.2	lncRNA	11.4477	-2.29932	0.637695	-3.60567	0.000311343	0.00457485	AC007922.2	lncRNA	16.2762	6.04313	1.84458	3.27615	0.00105232	0.0166824
