# Supplementary material for: Differential Expression of lncRNAs in HIV Patients with TB and HIV-TB with Anti-Retroviral Treatment
Source: Noncoding RNA. 2024 Jul 13;10(4):40. doi: 10.3390/ncrna10040040 (PMC11270221; doi:10.3390/ncrna10040040)
Supplement: Supplementary file 1 [file ncrna-10-00040-s001.zip › Table S5.xlsx]

## Sheet: TableS5_Fig4a_HIV_TB_upregul
# GREAT version 4.0.4	Species assembly: hg38	Association rule: Basal+extension: 5000 bp upstream, 1000 bp downstream, 1000000 bp max extension, curated regulatory domains included
Term	Binom Rank	Pvalue	Binom FDR Q-Val	FE	Hits	Binom Region Set Coverage	Hyper Rank	Hyper FDR Q-Val	Hyper Fold Enrichment	Hyper Observed Gene Hits	Hyper Total Genes	Hyper Gene Set Coverage
immune response	1	4.18E-17	5.50E-13	2.27222	116	0.224371	34	0.00456612	1.54414	96	1489	0.122449
neutrophil activation	2	2.08E-14	1.37E-10	3.35731	54	0.104449	11	0.00171945	2.15945	44	488	0.0561224
granulocyte activation	3	2.14E-14	9.38E-11	3.3548	54	0.104449	12	0.00185526	2.14626	44	491	0.0561224
myeloid leukocyte activation	5	9.91E-14	2.61E-10	3.02309	59	0.11412	8	0.00151208	2.09191	49	561	0.0625
neutrophil activation involved in immune response	6	3.11E-13	6.82E-10	3.26888	51	0.098646	20	0.00348444	2.09565	42	480	0.0535714
myeloid cell activation involved in immune response	7	4.55E-13	8.56E-10	3.14377	53	0.102514	18	0.00317003	2.07036	44	509	0.0561224
neutrophil mediated immunity	8	6.39E-13	1.05E-09	3.20539	51	0.098646	30	0.00405556	2.0487	42	491	0.0535714
immune effector process	9	7.22E-13	1.06E-09	2.43798	77	0.148936	50	0.00662366	1.69559	64	904	0.0816327
neutrophil degranulation	10	8.05E-13	1.06E-09	3.23278	50	0.0967118	33	0.00440739	2.05431	41	478	0.0522959
leukocyte mediated immunity	12	1.46E-12	1.60E-09	2.83069	59	0.11412	37	0.00477118	1.89897	49	618	0.0625
myeloid leukocyte mediated immunity	13	1.51E-12	1.53E-09	3.08672	52	0.10058	32	0.00447075	2.01538	43	511	0.0548469
leukocyte degranulation	14	1.99E-12	1.87E-09	3.10685	51	0.098646	39	0.00461131	2.01585	42	499	0.0535714
regulated exocytosis	18	2.73E-11	2.00E-08	2.48067	65	0.125725	9	0.00147229	1.97237	56	680	0.0714286
leukocyte activation involved in immune response	21	2.46E-10	1.54E-07	2.58521	55	0.106383	65	0.0127468	1.82705	46	603	0.0586735
cell activation involved in immune response	24	4.45E-10	2.44E-07	2.5425	55	0.106383	68	0.0142574	1.81501	46	607	0.0586735
regulation of T cell activation	25	6.64E-10	3.49E-07	2.84565	45	0.0870406	5	0.000213684	2.72162	35	308	0.0446429
regulation of leukocyte cell-cell adhesion	28	1.12E-09	5.25E-07	2.72091	47	0.0909091	6	0.000190372	2.66938	36	323	0.0459184
defense response	29	1.60E-09	7.28E-07	2.01758	81	0.156673	250	0.266539	1.37386	67	1168	0.0854592
exocytosis	31	2.66E-09	1.12884E-06	2.21242	65	0.125725	43	0.00459914	1.79156	57	762	0.0727041
regulation of immune response	32	3.65E-09	1.50012E-06	2.07574	73	0.141199	93	0.049595	1.57223	60	914	0.0765306
cytokine-mediated signaling pathway	35	1.39E-08	5.21993E-06	2.47602	48	0.0928433	414	0.408568	1.49689	34	544	0.0433673
regulation of cell-cell adhesion	37	2.23E-08	7.93796E-06	2.31114	53	0.102514	4	0.000116864	2.52741	42	398	0.0535714
regulation of innate immune response	39	2.99E-08	1.01053E-05	2.64221	41	0.0793037	329	0.366434	1.61204	28	416	0.0357143
negative regulation of T cell activation	40	3.15E-08	1.03676E-05	4.38281	21	0.040619	7	0.000927234	4.19747	17	97	0.0216837
regulation of intrinsic apoptotic signaling pathway	41	4.64E-08	1.49012E-05	4.10245	22	0.0425532	179	0.157564	2.31777	15	155	0.0191327
regulation of cytokine production	44	5.77E-08	1.72512E-05	2.16462	57	0.110252	87	0.0472574	1.72756	44	610	0.0561224
type I interferon signaling pathway	45	6.40E-08	1.87244E-05	9.06244	11	0.0212766	438	0.433614	2.70406	7	62	0.00892857
negative regulation of intrinsic apoptotic signaling pathway	48	9.72E-08	2.66573E-05	5.02912	17	0.032882	173	0.140217	2.80269	11	94	0.0140306
interferon-gamma-mediated signaling pathway	50	1.07E-07	2.81774E-05	6.22061	14	0.0270793	140	0.121642	3.36801	9	64	0.0114796
positive regulation of cytokine production	55	1.46E-07	3.49886E-05	2.45476	42	0.0812379	162	0.140319	1.79937	29	386	0.0369898
