# Supplementary material for: Differential Expression of lncRNAs in HIV Patients with TB and HIV-TB with Anti-Retroviral Treatment
Source: Noncoding RNA. 2024 Jul 13;10(4):40. doi: 10.3390/ncrna10040040 (PMC11270221; doi:10.3390/ncrna10040040)
Supplement: Supplementary file 1 [file ncrna-10-00040-s001.zip › Table S6.xlsx]

## Sheet: TableS6_Fig4b_HIV_TB_ART_upr
# GREAT version 4.0.4	Species assembly: hg38	Association rule: Basal+extension: 5000 bp upstream, 1000 bp downstream, 1000000 bp max extension, curated regulatory domains included
Term	Binom Rank	Pvalue	Binom FDR Q-Val	FE	Hits	Binom Region Set Coverage	Hyper Rank	Hyper FDR Q-Val	Hyper Fold Enrichment	Hyper Observed Gene Hits	Hyper Total Genes	Hyper Gene Set Coverage
snRNA import into nucleus	1	4.99048E-06	0.0656697	630.406	2	0.0125786	60	1	68.7802	1	1	0.003663
positive regulation of protein localization to cell surface	2	1.09953E-05	0.0723434	17.7706	5	0.0314465	6	1	15.8724	3	13	0.010989
RNA import into nucleus	3	2.90628E-05	0.127479	260.844	2	0.0125786	142	1	34.3901	1	2	0.003663
erythrocyte maturation	4	8.64154E-05	0.284285	36.3655	3	0.0188679	4	1	17.195	3	12	0.010989
snRNA transport	5	0.000160905	0.42347	110.478	2	0.0125786	221	1	22.9267	1	3	0.003663
mevalonate transport	6	0.000172897	0.379192	106.554	2	0.0125786	60	1	68.7802	1	1	0.003663
behavioral response to nutrient	6	0.000172897	0.379192	106.554	2	0.0125786	60	1	68.7802	1	1	0.003663
hematopoietic or lymphoid organ development	8	0.000206767	0.340106	2.32205	22	0.138365	1	0.325145	2.70691	22	559	0.0805861
regulation of membrane protein ectodomain proteolysis	9	0.000282063	0.412407	13.013	4	0.0251572	215	1	6.25275	2	22	0.00732601
hemopoiesis	10	0.00035248	0.463828	2.35002	20	0.125786	3	0.275267	2.69198	20	511	0.0732601
immune system development	11	0.000361682	0.432671	2.22946	22	0.138365	2	0.329456	2.58219	22	586	0.0805861
regulation of protein localization to cell surface	12	0.000517302	0.567265	7.76214	5	0.0314465	49	1	6.25275	3	33	0.010989
protein lipoylation	14	0.00110449	1	41.757	2	0.0125786	24	1	17.195	2	8	0.00732601
corneocyte development	15	0.0014089	1	709.277	1	0.00628931	60	1	68.7802	1	1	0.003663
positive regulation of histone H3-K36 methylation	16	0.00143698	1	36.5266	2	0.0125786	60	1	68.7802	1	1	0.003663
regulation of humoral immune response	17	0.00153129	1	8.23721	4	0.0251572	95	1	4.1685	4	66	0.014652
regulation of protein localization to nucleolus	18	0.00177523	1	32.796	2	0.0125786	10	1	22.9267	2	6	0.00732601
posttranscriptional regulation of gene expression	19	0.00177716	1	2.3768	15	0.0943396	37	1	1.97573	16	557	0.0586081
erythrocyte development	20	0.00199589	1	12.276	3	0.0188679	21	1	8.25363	3	25	0.010989
podosome assembly	22	0.00229474	1	28.7651	2	0.0125786	10	1	22.9267	2	6	0.00732601
plasma membrane lactate transport	25	0.00324851	1	24.0693	2	0.0125786	221	1	22.9267	1	3	0.003663
negative regulation of translation	29	0.00367154	1	3.59407	7	0.0440252	19	1	3.36686	7	143	0.025641
leucine import	30	0.00399035	1	250.108	1	0.00628931	60	1	68.7802	1	1	0.003663
lipid A biosynthetic process	31	0.00399978	1	249.517	1	0.00628931	60	1	68.7802	1	1	0.003663
protein-cofactor linkage	32	0.00436504	1	20.6716	2	0.0125786	90	1	10.5816	2	13	0.00732601
regulation of complement activation	34	0.00474517	1	9.00203	3	0.0188679	188	1	4.29876	3	48	0.010989
regulation of protein activation cascade	35	0.00507354	1	8.78608	3	0.0188679	195	1	4.21103	3	49	0.010989
glyoxylate metabolic process	36	0.00511522	1	19.0442	2	0.0125786	24	1	17.195	2	8	0.00732601
negative regulation of cellular amide metabolic process	37	0.00519195	1	3.36874	7	0.0440252	35	1	3.12637	7	154	0.025641
positive regulation by host of symbiont catalytic activity	38	0.00523613	1	190.483	1	0.00628931	60	1	68.7802	1	1	0.003663
