# Supplementary material for: Differential Expression of lncRNAs in HIV Patients with TB and HIV-TB with Anti-Retroviral Treatment
Source: Noncoding RNA. 2024 Jul 13;10(4):40. doi: 10.3390/ncrna10040040 (PMC11270221; doi:10.3390/ncrna10040040)
Supplement: Supplementary file 1 [file ncrna-10-00040-s001.zip › Table S7.xlsx]

## Sheet: TableS7_Fig4c_HIV_TB_downreg
# GREAT version 4.0.4	Species assembly: hg38	Association rule: Basal+extension: 5000 bp upstream, 1000 bp downstream, 1000000 bp max extension, curated regulatory domains included
Term	Binom Rank	Pvalue	Binom FDR Q-Val	FE	Hits	Binom Region Set Coverage	Hyper Rank	Hyper FDR Q-Val	Hyper Fold Enrichment	Hyper Observed Gene Hits	Hyper Total Genes	Hyper Gene Set Coverage
ncRNA metabolic process	4	6.39625E-05	0.21042	2.89111	18	0.0882353	315	1	1.62558	16	555	0.0480481
P granule organization	9	0.000288603	0.421969	82.3799	2	0.00980392	240	1	28.1937	1	2	0.003003
regulation of immune response	13	0.000328527	0.332545	2.01776	28	0.137255	61	1	1.66571	27	914	0.0810811
threonine transport	15	0.000362969	0.318421	73.3855	2	0.00980392	112	1	56.3874	1	1	0.003003
hydroxyproline transport	15	0.000362969	0.318421	73.3855	2	0.00980392	112	1	56.3874	1	1	0.003003
integrin-mediated signaling pathway	19	0.000456343	0.316054	4.52999	8	0.0392157	47	1	3.934	6	86	0.018018
protein import	21	0.000498628	0.31245	3.37854	11	0.0539216	23	0.445494	3.39683	10	166	0.03003
Fc receptor signaling pathway	23	0.000560717	0.320803	3.33044	11	0.0539216	55	1	2.75808	9	184	0.027027
macrophage activation involved in immune response	29	0.00101919	0.462467	15.5714	3	0.0147059	166	1	9.3979	2	12	0.00600601
immune response-regulating cell surface receptor signaling pathway	30	0.00107113	0.469835	2.62329	14	0.0686275	79	1	2.14809	12	315	0.036036
vesicle tethering to endoplasmic reticulum	32	0.00126985	0.522185	38.9244	2	0.00980392	240	1	28.1937	1	2	0.003003
cellular response to molecule of fungal origin	34	0.00131921	0.510572	38.1766	2	0.00980392	240	1	28.1937	1	2	0.003003
negative regulation of RIG-I signaling pathway	38	0.0015185	0.525842	35.5378	2	0.00980392	64	1	14.0968	2	8	0.00600601
DNA methylation involved in gamete generation	40	0.00155081	0.510178	13.4375	3	0.0147059	356	1	5.63874	2	20	0.00600601
positive regulation of interleukin-3 biosynthetic process	41	0.0015547	0.498981	35.1139	2	0.00980392	240	1	28.1937	1	2	0.003003
protein import into nucleus	43	0.00166953	0.510916	3.35733	9	0.0441177	51	1	3.3736	7	117	0.021021
DNA methylation	44	0.00168078	0.502669	5.95626	5	0.0245098	75	1	4.69895	4	48	0.012012
negative regulation of viral-induced cytoplasmic pattern recognition receptor signaling pathway	53	0.00209826	0.520963	30.132	2	0.00980392	100	1	10.2523	2	11	0.00600601
immune response-activating cell surface receptor signaling pathway	54	0.00215319	0.524699	2.65975	12	0.0588235	218	1	1.98547	10	284	0.03003
protein targeting	55	0.00219204	0.524456	2.33826	15	0.0735294	192	1	1.86999	13	392	0.039039
opsonization	57	0.00226782	0.523549	11.7463	3	0.0147059	8	0.705516	18.7958	3	9	0.00900901
collagen-activated signaling pathway	58	0.00238928	0.542079	11.5304	3	0.0147059	100	1	10.2523	2	11	0.00600601
beta selection	59	0.00246051	0.548776	27.7743	2	0.00980392	240	1	28.1937	1	2	0.003003
production of molecular mediator involved in inflammatory response	60	0.00255154	0.559595	11.2637	3	0.0147059	194	1	8.05534	2	14	0.00600601
Fc-epsilon receptor signaling pathway	61	0.00261395	0.563885	3.43247	8	0.0392157	191	1	2.7506	6	123	0.018018
activation of NF-kappaB-inducing kinase activity	63	0.00283008	0.591127	10.8548	3	0.0147059	45	1	9.3979	3	18	0.00900901
regulation of protein localization to nucleolus	64	0.00289306	0.594841	25.5616	2	0.00980392	48	1	18.7958	2	6	0.00600601
mitochondrial asparaginyl-tRNA aminoacylation	66	0.0030822	0.614525	323.946	1	0.00490196	112	1	56.3874	1	1	0.003003
positive regulation of cytokine biosynthetic process	67	0.00310131	0.609106	5.16203	5	0.0245098	186	1	3.75916	4	60	0.012012
transepithelial chloride transport	73	0.00327301	0.589993	23.9919	2	0.00980392	44	0.905194	22.555	2	5	0.00600601
