# Supplementary material for: Differential Expression of lncRNAs in HIV Patients with TB and HIV-TB with Anti-Retroviral Treatment
Source: Noncoding RNA. 2024 Jul 13;10(4):40. doi: 10.3390/ncrna10040040 (PMC11270221; doi:10.3390/ncrna10040040)
Supplement: Supplementary file 1 [file ncrna-10-00040-s001.zip › Table S8.xlsx]

## Sheet: TableS8_Fig4d_HIV_TB_ART_dow
# GREAT version 4.0.4	Species assembly: hg38	Association rule: Basal+extension: 5000 bp upstream, 1000 bp downstream, 1000000 bp max extension, curated regulatory domains included
Term	Binom Rank	Pvalue	Binom FDR Q-Val	FE	Hits	Binom Region Set Coverage	Hyper Rank	Hyper FDR Q-Val	Hyper Fold Enrichment	Hyper Observed Gene Hits	Hyper Total Genes	Hyper Gene Set Coverage
immune response	1	3.36E-08	0.000441824	2.2605	50	0.223214	14	0.200617	1.67692	50	1489	0.132979
immune effector process	2	1.16E-07	0.000766263	2.63078	36	0.160714	38	0.233318	1.82299	33	904	0.087766
catabolic process	3	1.19E-07	0.000522836	2.01163	58	0.258929	156	0.378105	1.44956	51	1757	0.135638
myeloid leukocyte activation	4	1.36E-07	0.000446789	3.19304	27	0.120536	28	0.200494	2.13642	24	561	0.0638298
myeloid cell activation involved in immune response	5	4.29E-07	0.00113024	3.2857	24	0.107143	74	0.26819	2.06034	21	509	0.0558511
neutrophil activation	7	7.03E-07	0.00132179	3.30041	23	0.102679	87	0.316661	2.04667	20	488	0.0531915
granulocyte activation	8	7.12E-07	0.00117124	3.29795	23	0.102679	92	0.321394	2.03417	20	491	0.0531915
leukocyte degranulation	9	9.91E-07	0.00144898	3.23386	23	0.102679	105	0.338778	2.00156	20	499	0.0531915
neutrophil degranulation	10	1.35433E-06	0.00178217	3.283	22	0.0982143	138	0.356508	1.98502	19	478	0.0505319
myeloid leukocyte mediated immunity	11	1.52788E-06	0.00182776	3.15111	23	0.102679	130	0.357524	1.95455	20	511	0.0531915
neutrophil activation involved in immune response	12	1.55805E-06	0.00170853	3.25457	22	0.0982143	143	0.359798	1.97674	19	480	0.0505319
leukocyte mediated immunity	13	1.60589E-06	0.00162553	2.87909	26	0.116071	126	0.355767	1.85857	23	618	0.0611702
neutrophil mediated immunity	15	2.13353E-06	0.00187167	3.19136	22	0.0982143	169	0.387146	1.93246	19	491	0.0505319
leukocyte activation involved in immune response	16	2.32491E-06	0.00191209	2.82065	26	0.116071	102	0.324541	1.9048	23	603	0.0611702
cell activation involved in immune response	17	3.13201E-06	0.00242436	2.77406	26	0.116071	109	0.329732	1.89225	23	607	0.0611702
defense response	21	4.55879E-06	0.00285662	2.1846	38	0.169643	62	0.25828	1.66748	39	1168	0.103723
triglyceride biosynthetic process	24	9.04845E-06	0.00496119	12.8693	6	0.0267857	152	0.380605	8.81273	3	17	0.00797872
acylglycerol biosynthetic process	26	1.43935E-05	0.00728476	11.8451	6	0.0267857	190	0.421238	7.88508	3	19	0.00797872
cytokine-mediated signaling pathway	27	1.47393E-05	0.00718349	2.73832	23	0.102679	122	0.358218	1.92779	21	544	0.0558511
triglyceride metabolic process	29	1.72649E-05	0.00783411	6.28618	9	0.0401786	317	0.609309	3.46797	5	72	0.0132979
nuclear migration along microfilament	31	1.90181E-05	0.00807286	60.8311	3	0.0133929	614	0.849743	24.9694	1	2	0.00265957
retinol metabolic process	33	2.45264E-05	0.00978009	10.7623	6	0.0267857	18	0.216219	8.32314	5	30	0.0132979
negative regulation of lipid metabolic process	35	2.81053E-05	0.0105668	5.90234	9	0.0401786	12	0.181863	5.12193	8	78	0.0212766
glycerolipid metabolic process	36	2.83877E-05	0.0103765	2.69844	22	0.0982143	144	0.358189	2.07063	17	410	0.0452128
maintenance of location	40	4.05529E-05	0.0133409	4.53527	11	0.0491071	36	0.239717	3.46797	10	144	0.0265957
positive regulation of mRNA metabolic process	41	4.27895E-05	0.0137334	7.7064	7	0.03125	139	0.356523	4.80181	5	52	0.0132979
positive regulation of cellular catabolic process	46	5.01774E-05	0.014354	3.07573	17	0.0758929	40	0.235134	2.61004	15	287	0.0398936
acylglycerol metabolic process	48	5.89153E-05	0.0161514	5.35666	9	0.0401786	555	0.754564	2.83743	5	88	0.0132979
Fc-epsilon receptor signaling pathway	51	6.51947E-05	0.0168215	4.29825	11	0.0491071	46	0.238413	3.65406	9	123	0.0239362
actin filament-based transport	52	6.72069E-05	0.0170072	19.0262	4	0.0178571	299	0.577303	11.0975	2	9	0.00531915
