# Supplementary material for: Differential Expression of lncRNAs in HIV Patients with TB and HIV-TB with Anti-Retroviral Treatment
Source: Noncoding RNA. 2024 Jul 13;10(4):40. doi: 10.3390/ncrna10040040 (PMC11270221; doi:10.3390/ncrna10040040)
Supplement: Supplementary file 1 [file ncrna-10-00040-s001.zip › Table S9.xlsx]

## Sheet: TableS9_Fig5a_HIV_TB_upregul
# GREAT version 4.0.4	Species assembly: hg38	Association rule: Basal+extension: 5000 bp upstream, 1000 bp downstream, 1000000 bp max extension, curated regulatory domains included
Term	Binom Rank	Pvalue	Binom FDR Q-Val	FE	Hits	Binom Region Set Coverage	Hyper Rank	Hyper FDR Q-Val	Hyper Fold Enrichment	Hyper Observed Gene Hits	Hyper Total Genes	Hyper Gene Set Coverage
phosphoric ester hydrolase activity	3	5.16359E-06	0.00726689	2.13061	42	0.0812379	7	0.0966881	2.02857	31	366	0.0395408
phosphatase activity	5	1.1166e-05	0.00942857	2.31045	33	0.0638298	8	0.103503	2.20131	25	272	0.0318878
glycerophosphodiester phosphodiesterase activity	7	2.4701E-05	0.0148982	15.1103	5	0.00967118	77	1	7.98342	2	6	0.00255102
cAMP-dependent protein kinase regulator activity	14	9.63369E-05	0.0290525	17.3793	4	0.00773694	5	0.0805759	13.6859	4	7	0.00510204
glycerophosphocholine cholinephosphodiesterase activity	17	0.000153039	0.0380077	30.0524	3	0.00580271	110	1	23.9503	1	1	0.00127551
beta-ureidopropionase activity	22	0.000210072	0.0403147	96.8132	2	0.00386847	110	1	23.9503	1	1	0.00127551
acireductone dioxygenase [iron(II)-requiring] activity	25	0.000419094	0.0707766	68.3477	2	0.00386847	110	1	23.9503	1	1	0.00127551
phosphorylase activity	27	0.000429429	0.06715	21.0843	3	0.00580271	92	1	6.84293	2	7	0.00255102
interleukin-11 receptor activity	31	0.000700804	0.095445	17.7925	3	0.00580271	110	1	23.9503	1	1	0.00127551
interleukin-11 binding	31	0.000700804	0.095445	17.7925	3	0.00580271	110	1	23.9503	1	1	0.00127551
ribonuclease activity	35	0.000859198	0.103644	3.4273	10	0.0193424	36	0.97712	2.41922	10	99	0.0127551
phosphoprotein phosphatase activity	36	0.000925276	0.108514	2.12915	22	0.0425532	14	0.442061	2.26197	17	180	0.0216837
hypoxanthine phosphoribosyltransferase activity	39	0.00119911	0.129811	40.1322	2	0.00386847	110	1	23.9503	1	1	0.00127551
guanine phosphoribosyltransferase activity	39	0.00119911	0.129811	40.1322	2	0.00386847	110	1	23.9503	1	1	0.00127551
N-acetyllactosamine synthase activity	44	0.00140488	0.134805	37.0256	2	0.00386847	38	1	11.9751	2	4	0.00255102
myosin-light-chain-phosphatase activity	45	0.00142155	0.133373	36.8039	2	0.00386847	110	1	23.9503	1	1	0.00127551
protein-arginine omega-N symmetric methyltransferase activity	47	0.00146245	0.131371	36.2762	2	0.00386847	38	1	11.9751	2	4	0.00255102
(1->3)-beta-D-glucan binding	53	0.00168982	0.134611	33.7006	2	0.00386847	110	1	23.9503	1	1	0.00127551
ubiquitin-ubiquitin ligase activity	54	0.00198757	0.155398	7.7055	4	0.00773694	54	1	5.52698	3	13	0.00382653
ribonucleoprotein complex binding	55	0.00220304	0.169113	3.01191	10	0.0193424	71	1	2.08263	10	115	0.0127551
quaternary ammonium group transmembrane transporter activity	56	0.00231184	0.174296	11.6967	3	0.00580271	25	0.585745	8.98135	3	8	0.00382653
telethonin binding	58	0.00235258	0.171251	11.6243	3	0.00580271	92	1	6.84293	2	7	0.00255102
thymidine phosphorylase activity	60	0.00246381	0.17337	405.376	1	0.00193424	110	1	23.9503	1	1	0.00127551
pyrimidine-nucleoside phosphorylase activity	60	0.00246381	0.17337	405.376	1	0.00193424	110	1	23.9503	1	1	0.00127551
ATP-dependent DNA helicase activity	62	0.00250511	0.17059	4.49137	6	0.0116054	22	0.574183	4.10576	6	35	0.00765306
lamin binding	69	0.00307841	0.188363	5.19471	5	0.00967118	73	1	4.79005	3	15	0.00382653
protein-glucosylgalactosylhydroxylysine glucosidase activity	72	0.00333068	0.195308	299.739	1	0.00193424	110	1	23.9503	1	1	0.00127551
secondary active organic cation transmembrane transporter activity	73	0.00336027	0.194344	23.7018	2	0.00386847	31	0.691666	15.9668	2	3	0.00255102
modified amino acid transmembrane transporter activity	76	0.00347182	0.192869	5.04852	5	0.00967118	103	1	3.99171	3	18	0.00382653
solute:proton antiporter activity	77	0.0034759	0.190587	6.58651	4	0.00773694	165	1	3.59254	3	20	0.00382653
